# Supplementary material for: MicroRNAs in the Pathogenesis of Preeclampsia—A Case-Control In Silico Analysis
Source: Curr Issues Mol Biol. 2024 Apr 17;46(4):3438–59. doi: 10.3390/cimb46040216 (PMC11048894; doi:10.3390/cimb46040216)
Supplement: Supplementary file 1 [file cimb-46-00216-s001.zip]

Archive with 4 entries (4 files):
- SupplementaryFile1.xlsx
- SupplementaryFile2.xlsx
- SupplementaryFile3.xlsx
- SupplementaryFile4.xls
