# Supplementary material for: MicroRNAs in the Pathogenesis of Preeclampsia—A Case-Control In Silico Analysis
Source: Curr Issues Mol Biol. 2024 Apr 17;46(4):3438–59. doi: 10.3390/cimb46040216 (PMC11048894; doi:10.3390/cimb46040216)
Supplement: Supplementary file 1 [file cimb-46-00216-s001.zip › SupplementaryFile1.xlsx]

## Sheet: All Genes
ID	P.Value	logFC	GB_LIST	ORF
PH_hs_0043828	0.00702	7.04619	NM_004249 NM_001159601 NM_001017979	RAB28
PH_hs_0043951	0.00268	6.94376	NR_027481	ZNF876P
PH_hs_0049483	5.2e-05	6.89209	NM_000791 NM_176815 NM_001195643	DHFR|DHFRL1
PH_hs_0060626	0.00246	6.84601	NM_001134493	TOMM6
PH_hs_0023247	0.0025	6.83204	NM_001271869 NM_001114600 NR_073503 NR_073502 NR_073501 NR_073500	SZRD1
PH_hs_0047881	5.1e-06	6.68107	NR_024422 NR_024421	ZNF503-AS2
PH_hs_0023498	5.79e-05	6.6666	NM_022873 NM_022872 NM_002038	IFI6
PH_hs_0025805	0.00219	6.6493	NM_001178129 NM_012431	SEMA3E
PH_hs_0062245	2.19e-06	6.57706	NM_023013 NM_001024661	PRAMEF1|PRAMEF14
PH_hs_0023719	0.00977	6.50042	NM_012138	AATF
PH_hs_0042881	0.00106	6.48673	NM_001080518	LIPK
PH_hs_0022072	0.000492	6.46635	NM_004612 NM_001130916	TGFBR1
PH_hs_0063639	6.62e-06	6.41728	NM_005809	PRDX2
PH_hs_0002712	1.91e-06	6.37793	NM_001100399	PDS5A
PH_hs_0043314	1.98e-06	6.35618	NM_022755	IPPK
PH_hs_0048913	2.98e-05	6.30512	NM_002395	ME1
PH_hs_0042383	3.7e-06	6.30435	NM_033504	TMEM54
PH_hs_0042294	0.00231	6.25502	NM_001001410	TSR3
PH_hs_0030369	3.19e-06	6.24656	NM_024825 NM_001146255 NM_001146254	PODNL1
PH_hs_0034159	0.00256	6.19011	NR_024565 NR_024566	ZNF271P
PH_hs_0016849	0.00255	6.14124	NM_213632 NM_213631	MROH8
PH_hs_0032084	0.00275	6.13052	NM_001167621 NM_013236	ATXN10
PH_hs_0002155	0.00181	6.11813	NM_001199042 NM_001199041 NM_001199040 NM_001142619 NM_001142618 NM_001142617 NM_022369	STRA6
PH_hs_0010785	0.00506	6.03113	NM_018146	RNMTL1
PH_hs_0024241	0.000212	6.00971	NM_017747	ANKHD1
PH_hs_0049408	1.96e-05	5.99822	NM_002019	FLT1
PH_hs_0062772	0.00309	5.98322	NM_005949 NM_001301272	MT1F
PH_hs_0010283	4.74e-07	5.94963	NM_003670	BHLHE40
PH_hs_0062204	0.000524	5.90159	NM_002122	HLA-DQA1
PH_hs_0015220	6.18e-05	5.85603	NM_001199148 NM_173512	SLC38A11
PH_hs_0049120	1.34e-06	5.8246	NM_003105	SORL1
PH_hs_0031152	0.00279	5.82264	NM_006564	CXCR6
PH_hs_0001012	0.00409	5.80912	NM_030571	NDFIP1
PH_hs_0031135	1.29e-05	5.78125	NM_003013	SFRP2
PH_hs_0023044	1.02e-05	5.76127	NM_004560	ROR2
PH_hs_0048193	0.000839	5.7604	NM_182958 NM_032188	KAT8
PH_hs_0011333	0.00494	5.72264	NM_033647	HELB
PH_hs_0061492	0.000147	5.72004	NM_057158 NM_001394	DUSP4
PH_hs_0035989	4.91e-05	5.70151	NM_001205194 NM_001164000 NM_001163999 NM_004991 NM_001105078 NM_001105077 NM_005241	MECOM
PH_hs_0024774	0.00474	5.68431	NM_020859	SHROOM3
PH_hs_0063386	0.000132	5.65583	NM_198568	GJB7
PH_hs_0005001	1.4e-05	5.62329	NM_002196	INSM1
PH_hs_0027064	5.93e-06	5.61094	NM_080861	SPSB3
PH_hs_0031071	0.00708	5.59651	NM_004961	GABRE
PH_hs_0063436	3.14e-06	5.5904	NM_004927 NR_037568 NR_037567	MRPL49
PH_hs_0040865	0.000362	5.54978	NM_032740	SFT2D3
PH_hs_0001266	0.000162	5.50935	NM_001242863 NM_017993 NM_001127615	ENOX1
PH_hs_0025658	0.00328	5.4773	NM_001271004 NM_006528 NM_001271003	TFPI2
PH_hs_0005693	0.00201	5.47729	NM_001137554 NM_014060	MCTS1
PH_hs_0024754	0.00535	5.47651	NM_000321	RB1
PH_hs_0022738	0.000373	5.44923	NM_001270392 NM_001270391 NM_201431 NM_177532	RASSF6
PH_hs_0045307	0.000773	5.4348	NM_130777	XAGE2
PH_hs_0023656	0.000282	5.43413	NM_001423	EMP1
PH_hs_0017382	0.00049	5.41187	NM_001128224 NM_001017395 NR_033361	TMCC1
PH_hs_0015678	0.0117	5.40688	NM_145046	CALR3
PH_hs_0047705	0.00904	5.35902	NM_001242412 NM_020731	AHRR
PH_hs_0062218	1.98e-05	5.35063	NM_005635 NR_027250 NM_021015 NM_175723 NR_028366 NM_175729 NM_005636 NM_001034832 NM_001040612 NM_175698 NM_003147 NM_001164417 NM_021014 NM_173358	SSX1|SSX8|SSX5|SSX6|SSX4|SSX4B|SSX2|SSX2B|SSX3|SSX7
PH_hs_0043358	9.61e-06	5.31517	NM_053283	DCD
PH_hs_0026626	0.0106	5.30593	NM_001080434	LMTK3
PH_hs_0027476	0.00143	5.29103	NM_001243756 NM_025157 NM_002859 NM_001080855	PXN
PH_hs_0043086	9.85e-06	5.28654	NM_004990	MARS
PH_hs_0048504	0.00462	5.26983	NM_018373	SYNJ2BP
PH_hs_0060349	0.00701	5.26271	NM_001242866	PRMT2
PH_hs_0024292	0.00938	5.25973	NM_001244992 NM_001244990 NM_001143886 NM_001143885 NM_002480	PPP1R12A
PH_hs_0028893	0.00304	5.23689	NM_005985	SNAI1
PH_hs_0063180	0.000445	5.21766
PH_hs_0023292	2.28e-05	5.19792	NM_006819	STIP1
PH_hs_0004502	7.89e-05	5.1735	NM_004792	PPIG
PH_hs_0060597	0.00137	5.10683	NM_022133 NM_152836 NM_152837	SNX16
PH_hs_0018595	0.0121	5.10474	NM_173860	HOXC12
PH_hs_0017342	7.24e-06	5.09741	NR_026974	ZNF252P-AS1
PH_hs_0043078	6.89e-07	5.09495	NM_016076	DESI2
PH_hs_0009265	0.000503	5.04048	NM_003311	PHLDA2
PH_hs_0032732	0.0507	5.02903	NM_198485	TPRG1
PH_hs_0006788	3.2e-05	5.02858	NM_001258421 NM_032850 NM_001258420 NM_001077268	ZFYVE19
PH_hs_0021804	0.0024	5.02387	NM_024686	TTLL7
PH_hs_0011683	0.000134	5.00691	NM_001146218 NM_004627	WRB
PH_hs_0015476	4.67e-05	5.00297	NM_001081677 NM_001081676 NM_006922	SCN3A
PH_hs_0020601	8.79e-05	4.97369	NM_138716 NM_138715	MSR1
PH_hs_0062693	8.76e-05	4.96641	NM_001024209	SPRR2E
PH_hs_0027293	2.55e-05	4.94503	NM_001164841 NM_020408	LYRM4
PH_hs_0062563	0.000378	4.94479	NM_004398	DDX10
PH_hs_0004359	0.000139	4.938	NM_001136493 NM_032793	MFSD2A
PH_hs_0009331	0.000371	4.93545	NM_001706 NM_001134738 NM_001130845	BCL6
PH_hs_0045072	1.56e-05	4.93276	NM_175630	DNMT3A
PH_hs_0049380	8.29e-05	4.90068	NM_001114091 NM_001256	CDC27
PH_hs_0012818	0.000299	4.90059	NM_023926 NM_001145544 NM_001145543 NM_001145542	ZSCAN18
PH_hs_0062293	0.000203	4.88713	NM_199173 NM_001199664 NM_001199663 NM_001199662 NM_001199661	BGLAP|PMF1-BGLAP
PH_hs_0027121	4.57e-06	4.88277	NM_016547 NM_016176	SDF4
PH_hs_0043261	0.00345	4.85246	NM_001679	ATP1B3
PH_hs_0012893	6.74e-06	4.83244	NM_016121	KCTD3
PH_hs_0031274	0.0713	4.8308	NM_022353	OSGEPL1
PH_hs_0030321	0.000973	4.82604	NM_001207	BTF3
PH_hs_0063427	0.00468	4.82529	NM_003800	RNGTT
PH_hs_0010071	0.00617	4.82401	NM_005994	TBX2
PH_hs_0001018	7.45e-05	4.81758	NM_015026	MON2
PH_hs_0044448	0.0346	4.816	NM_198315	VWA5A
PH_hs_0017531	0.00109	4.81418	NM_001199461 NM_001199464 NM_001199463 NM_144781	PDCD2
PH_hs_0006100	2.32e-05	4.8107	NM_145102 NM_014569	ZKSCAN5
PH_hs_0062619	0.000173	4.80732	NM_001256368	LOC100144595
PH_hs_0004516	0.00144	4.78913	NM_012333 NR_037632 NR_037637 NR_037636 NR_037635 NR_037634 NR_037633	MYCBP|GJA9-MYCBP
PH_hs_0027603	6.68e-06	4.78251	NM_015469	NIPSNAP3A
PH_hs_0035410	0.000254	4.77605	NM_001143887 NM_004236	COPS2
PH_hs_0020186	4.89e-05	4.77373	NM_001098524 NM_173544	FAM129C
PH_hs_0030913	1.39e-05	4.76549	NM_016030	TRAPPC12
PH_hs_0049465	7.69e-05	4.75882	NM_030824	ZNF442
PH_hs_0020181	0.000372	4.75548	NR_034112	LINC01225
PH_hs_0002236	0.000213	4.74149	NM_001136504 NM_177402	SYT2
PH_hs_0016267	0.000977	4.72866	NM_001129888 NM_032687	CYHR1
PH_hs_0014100	6.2e-07	4.7229	NM_020247	ADCK3
PH_hs_0035713	9.57e-05	4.72072	NM_001039886	ZNF808
PH_hs_0044153	0.00395	4.71108	NM_003090	SNRPA1
PH_hs_0045365	0.000134	4.70386	NM_001033853	RPL3
PH_hs_0021690	0.000154	4.67011	XR_934242 XR_934241 XR_934240 XR_917920 XR_917918	LOC100506974
PH_hs_0032052	0.000134	4.66831	NM_002722	PPY
PH_hs_0001397	0.000772	4.63409	NM_014384	ACAD8
PH_hs_0060177	6.32e-06	4.62109	NM_001195256	GFY
PH_hs_0001259	0.00154	4.62011	NM_018622	PARL
PH_hs_0047601	8.83e-07	4.60727	NM_006246	PPP2R5E
PH_hs_0000458	1.23e-05	4.60409	NM_001142300 NM_152523	CCNYL1
PH_hs_0025160	4.25e-05	4.60084	NM_000055	BCHE
PH_hs_0004981	0.0081	4.59683	NM_002031	FRK
PH_hs_0022802	4.24e-06	4.58494	NM_003411 NM_001145276 NM_001145275	ZFY
PH_hs_0033716	0.000528	4.58156	NM_001099293	KIF4B
PH_hs_0015696	0.00156	4.57212	NR_038222	PROSER2-AS1
PH_hs_0035433	4.6e-05	4.56961	NM_014018	MRPS28
PH_hs_0005095	0.000481	4.55625	NM_005033 NM_001034194	EXOSC9
PH_hs_0017107	4.86e-06	4.55357	NM_001242929 NM_133450 NR_040252	ANKS3
PH_hs_0009902	0.164	4.54427	NM_153607	CREBRF
PH_hs_0014244	0.128	4.52569	NM_001199377 NM_015162	ACSBG1
PH_hs_0023398	2.32e-05	4.51635	NM_006714	SMPDL3A
PH_hs_0016127	0.00351	4.50866	NM_001142502 NM_006663	PPP1R13L
PH_hs_0035933	0.0366	4.50443	NM_080597	OSBPL1A
PH_hs_0018644	6.24e-05	4.50304	NM_173633	TMEM145
PH_hs_0049509	0.032	4.50078	NM_001013407 NM_001010889 NM_001146344	PRAMEF5|PRAMEF6|PRAMEF11
PH_hs_0027018	0.0129	4.4992	NM_138705	CALML6
PH_hs_0017745	0.0204	4.49608	NR_026764	LINC00593
PH_hs_0060455	0.000287	4.49017	NM_001244767	MOB1B
PH_hs_0042774	0.000119	4.48995	NR_027123	KTN1-AS1
PH_hs_0063311	0.000184	4.48391
PH_hs_0042075	2.57e-05	4.476	NM_005119	THRAP3
PH_hs_0027015	0.00872	4.47144	NM_015114	ANKLE2
PH_hs_0018523	1.5e-06	4.46882	NM_017801	CMTM6
PH_hs_0048319	0.0028	4.46859	NR_027653 NM_001160125 NM_001160124 NM_001300	KLF6
PH_hs_0026766	4.58e-05	4.46115	NR_047571 NM_001257999 NM_016376	ANKFY1
PH_hs_0024864	0.000134	4.45159	NM_007187	WBP4
PH_hs_0031121	7.82e-06	4.44803	NM_002192	INHBA
PH_hs_0047504	0.000256	4.44196	NM_078483	SLC36A1
PH_hs_0030852	7.03e-06	4.41767	NM_004609	TCF15
PH_hs_0026640	2.7e-06	4.39603	NM_080677	DYNLL2
PH_hs_0048443	0.00312	4.39543	NM_014873	LPGAT1
PH_hs_0045152	0.00766	4.38894	NM_001024855	ZNF197
PH_hs_0062463	0.00157	4.36282	NM_001257357	RAB44
PH_hs_0045582	7.48e-07	4.35502	NM_001146106	PARP9
PH_hs_0015191	9.88e-06	4.35044	NM_152313	SLC36A4
PH_hs_0031209	0.045	4.35027	NM_001002843 NM_017661	ZNF280D
PH_hs_0006320	3.39e-05	4.34305	NM_003017 NR_036610	SRSF3
PH_hs_0048506	2.2e-05	4.34267	NM_006939	SOS2
PH_hs_0005093	1.07e-05	4.33976	NM_133371 NM_001122853	MYOZ3
PH_hs_0017292	0.00956	4.33267	NM_017646	TRIT1
PH_hs_0047856	0.00152	4.3323	NM_001142285	RPS24
PH_hs_0031752	0.00196	4.32636	NR_038257 NM_003307	TRPM2
PH_hs_0022936	0.00506	4.31375	NM_001561	TNFRSF9
PH_hs_0002583	0.000153	4.31305	NM_000112	SLC26A2
PH_hs_0032626	0.00283	4.3096	NM_001143763 NM_130784	SYCE1
PH_hs_0004561	0.0553	4.30799	NM_181702 NM_005261	GEM
PH_hs_0017674	0.0541	4.30714	NM_001033575	DUSP28
PH_hs_0024501	0.00698	4.29395	NM_030821	PLA2G12A
PH_hs_0019509	5.46e-05	4.29181	NM_001099401 NM_001099400 NM_003919	SGCE
PH_hs_0005876	0.00121	4.28907	NM_138399 NM_001166306 NM_001166305 NM_001011655	TMEM44
PH_hs_0047719	0.0372	4.26895	NM_001118888 NM_001118887 NM_001147	ANGPT2
PH_hs_0042851	0.00214	4.26501	NM_001143980	CCDC154
PH_hs_0010370	1.39e-05	4.2568	NM_139316 NM_001635	AMPH
PH_hs_0010094	0.000978	4.2548	NM_001134851 NM_213648 NM_201634 NM_201632 NM_003202 NR_033449	TCF7
PH_hs_0027266	0.0001	4.24406	NM_001002758 NM_004676	PRY2|PRY
PH_hs_0013673	0.00568	4.23127	NM_001145318 NM_001145317 NM_001145316 NM_001145315 NM_024918	DSN1
PH_hs_0006344	1.21e-05	4.22784	NM_145865	ANKS4B
PH_hs_0046527	0.0001	4.22776	NM_138820	HIGD2A
PH_hs_0010856	0.00423	4.22652	NM_015001	SPEN
PH_hs_0046317	0.0373	4.22093	NM_001256505 NM_001256504 NM_001256503 NM_001256502 NM_001167675 NM_001167674 NM_153184	CADM2
PH_hs_0032308	8.59e-05	4.21382	NM_001177675 NM_138814	PNPLA5
PH_hs_0029623	0.0123	4.2061	NM_001078172 NM_001134321	FAM127B
PH_hs_0043566	0.000848	4.20336	NM_001099286 NM_138419	MTFR2
PH_hs_0044744	0.0876	4.20035	NM_152568	NKX6-3
PH_hs_0045946	0.000246	4.20028	NM_001166624 NM_021023	CFHR3
PH_hs_0045067	0.00115	4.19867	NM_001023587	ABCC5
PH_hs_0010635	0.00541	4.19738	NM_001270472 NM_002388	MCM3
PH_hs_0030869	2.84e-05	4.18959	NM_021068	IFNA4
PH_hs_0028144	0.00221	4.17862	NM_001251888 NM_024083 NR_045351	ASPSCR1
PH_hs_0018209	0.00666	4.17729	NM_174897	BPIFB6
PH_hs_0000300	1.27e-06	4.17326	NM_000879	IL5
PH_hs_0028982	0.000375	4.1728	NM_001198967 NM_001198966 NM_001198965 NM_001136022 NM_004554	NFATC4
PH_hs_0013740	0.0113	4.1599	NM_012419	RGS17
PH_hs_0022974	0.0346	4.15269	NM_015274	MAN2B2
PH_hs_0009840	0.000626	4.14968	NM_198565	NRROS
PH_hs_0033125	0.00238	4.14423	NM_003370	VASP
PH_hs_0034441	1.11e-05	4.14046	NM_018957	SH3BP1
PH_hs_0010426	0.196	4.11158	NM_018109	MTPAP
PH_hs_0048097	8.21e-05	4.11053	NM_213655 NM_014823 NM_018979 NM_001184985	WNK1
PH_hs_0023562	0.000124	4.10525	NM_005776	CNIH1
PH_hs_0038583	0.0123	4.09557	NR_038404	LOC100506801
PH_hs_0024023	0.000931	4.07492	NM_001460	FMO2
PH_hs_0031580	0.0165	4.06455	NM_001005214	LRRC52
PH_hs_0038488	7.72e-05	4.06452	NM_001134407 NM_000833	GRIN2A
PH_hs_0024679	0.000497	4.05499	NM_005077	TLE1
PH_hs_0031009	0.0295	4.05417	NM_172364	CACNA2D4
PH_hs_0044733	0.0104	4.03905	NM_201284 NM_201282	EGFR
PH_hs_0004727	0.018	4.02583	NM_020457	THAP11
PH_hs_0048429	0.0102	4.02504	NM_031949	TTLL2
PH_hs_0029526	0.017	4.02015	NM_022055	KCNK12
PH_hs_0024170	0.0461	4.01078	NM_002272	KRT4
PH_hs_0019447	0.0053	4.00194	NM_016178 NM_001134939	OAZ3
PH_hs_0022061	0.00726	3.99887	NM_016154 NR_037775	RAB4B|MIA-RAB4B
PH_hs_0035363	0.00162	3.98906	NM_198275	MPZL3
PH_hs_0037085	0.00495	3.98893	NM_001123387	KRTAP2-1
PH_hs_0010313	0.0049	3.98885	NM_001114	ADCY7
PH_hs_0003829	0.00925	3.98377	NM_022774	EXO5
PH_hs_0047490	0.00112	3.98349	NM_020177	FEM1C
PH_hs_0063150	0.000112	3.97921
PH_hs_0016173	0.0476	3.97402	NM_003704 NM_001256668 NM_001256667 NM_001256666 NR_046336 NR_046335	FAM193A
PH_hs_0045183	3.99e-06	3.95725	NR_033418 NR_024057 NR_024056 NR_003127 NR_024055	ZNF542P
PH_hs_0044907	0.00187	3.94964	NM_032517	LYZL1
PH_hs_0023114	0.005	3.94102	NM_020817	KIAA1407
PH_hs_0040377	0.000813	3.92351	NR_028130 NM_138638 NR_028131 NM_021914 NM_001243645	CFL2
PH_hs_0063187	0.000873	3.92135
PH_hs_0046855	0.00357	3.91816	NR_033924	CXXC1P1
PH_hs_0040062	0.000198	3.91686	NM_001207004 NM_001073	UGT2B28|UGT2B11
PH_hs_0039881	0.0131	3.9165	NM_005511	MLANA
PH_hs_0001941	0.00011	3.91514	NR_033829	MIR4500HG
PH_hs_0006930	0.0133	3.90573	NM_178545	TMEM52
PH_hs_0044552	0.000154	3.89453	NM_013362	ZNF225
PH_hs_0035477	0.123	3.89232	NM_006404	PROCR
PH_hs_0005573	0.0253	3.8827	NM_007005	TLE4
PH_hs_0047990	1.99e-06	3.87918	NM_002645	PIK3C2A
PH_hs_0016000	0.00292	3.87074	NM_182920	ADAMTS9
PH_hs_0005219	0.00783	3.86553	NM_024684	AAMDC
PH_hs_0032328	0.000937	3.852	NM_001204118 NM_207390	CLEC17A
PH_hs_0032801	0.0645	3.84046	NM_000593	TAP1
PH_hs_0045459	0.00102	3.83685	NM_001190417 NM_001146291 NM_001039891	ZNF674
PH_hs_0024279	0.0104	3.82899	NM_032206	NLRC5
PH_hs_0015273	0.00509	3.82467	NM_020318	PAPPA2
PH_hs_0014174	0.00805	3.80918	NM_024996	GFM1
PH_hs_0031713	0.000932	3.80053	NM_198827	ADGRD1
PH_hs_0026604	0.00118	3.79786	NM_001144944 NM_033546 NM_001144945	MYL12B
PH_hs_0042308	0.0497	3.7937	NM_003785	PAGE1
PH_hs_0013636	0.0366	3.79306	NM_018060	IARS2
PH_hs_0034075	6.66e-05	3.79056	NM_175064 NM_001004351	SPDYE1|SPDYE3
PH_hs_0049371	0.00496	3.78769	NM_138799	MBOAT2
PH_hs_0000425	0.00193	3.77924	NM_015338	ASXL1
PH_hs_0001945	0.00172	3.77873	NM_001130684 NM_001130683 NM_001130685 NM_001256449 NM_000856 NM_001130682	GUCY1A3
PH_hs_0009210	0.000126	3.77608	NM_005586	MDFI
PH_hs_0010044	0.000195	3.77438	NM_015036	ENDOD1
PH_hs_0034303	0.000992	3.77375	NM_015097	CLASP2
PH_hs_0026388	0.0347	3.77356	NM_001171136 NM_004729 NM_001171135	ZBED1
PH_hs_0026234	1.45e-05	3.76916	NM_199121 NM_022834	VWA1
PH_hs_0031980	0.036	3.75758	NM_024821	CCDC134
PH_hs_0048823	0.0465	3.75743	NM_001040450 NM_001040453	FAM63B
PH_hs_0042243	0.00308	3.75325	NM_080658	ACY3
PH_hs_0062667	0.00617	3.75	NM_001001956	OR13C9
PH_hs_0042091	0.000238	3.7336	NM_130786	A1BG
PH_hs_0016481	0.0053	3.73282	NM_001113378 NM_018193	FANCI
PH_hs_0060311	0.0453	3.7314	NM_001204818	ZNF587B
PH_hs_0010552	0.000318	3.73103	NM_001099270	ZBTB34
PH_hs_0033506	0.000607	3.72993	NM_003666	BLZF1
PH_hs_0048651	0.00399	3.7291	NM_001005210	LRRC55
PH_hs_0032875	0.00108	3.72594	NM_198859	PRICKLE2
PH_hs_0020021	0.00157	3.72315	NM_001136049 NM_033029 NR_026787 NR_026786	LMLN
PH_hs_0049141	0.0893	3.71413	NM_006366	CAP2
PH_hs_0007780	0.00771	3.71287	NM_145292 NR_033169	GALNTL5
PH_hs_0032279	0.122	3.70704	NM_201541 NM_201540 NM_201539 NM_201538 NM_201537 NM_016250 NM_201536 NM_201535	NDRG2
PH_hs_0029106	0.000775	3.6943	NM_001243798 NM_001243797 NM_006022 NM_183422	TSC22D1
PH_hs_0027535	6.13e-06	3.6941	NM_012089	ABCB10
PH_hs_0006160	0.0179	3.69144	NM_002965	S100A9
PH_hs_0043987	0.00159	3.6902	XR_171398	LOC151760
PH_hs_0044676	0.0184	3.68722	NM_014628 NM_001003690	MAD2L1BP
PH_hs_0003443	9.01e-05	3.68433	NM_015187	SEL1L3
PH_hs_0043206	0.0627	3.67323	NM_007195	POLI
PH_hs_0019878	1.22e-05	3.67044	NM_013271	PCSK1N
PH_hs_0042022	0.163	3.66688	NM_000117	EMD
PH_hs_0060671	0.00078	3.66412	NM_005810	KLRG1
PH_hs_0045827	0.000102	3.66036	NM_001025071 NM_001025070 NM_005617	RPS14
PH_hs_0062865	0.158	3.65746	XR_934975 XR_433436 XR_243756 XM_005276626	LOC101928343
PH_hs_0025744	0.00918	3.652	NM_022916	VPS33A
PH_hs_0043344	0.033	3.64443	NM_001163315	FBXL17
PH_hs_0020154	1.39e-05	3.63827	NM_177424	STX12
PH_hs_0029923	0.00839	3.62798	NM_001357 NR_033302	DHX9
PH_hs_0049412	0.000254	3.61498	NM_024565	CCNJL
PH_hs_0003120	0.00533	3.61362	NM_032256	TMEM117
PH_hs_0006310	0.00824	3.61278	NM_133646	ZAK
PH_hs_0016788	0.0913	3.59895	NM_052897	MBD6
PH_hs_0027872	0.000131	3.58685	NM_020957	PCDHB16
PH_hs_0045246	0.000144	3.58296	NM_032454 NM_004197 NR_026717	STK19
PH_hs_0045125	0.000123	3.58168	NM_001017373 NM_001258275	SAMD3
PH_hs_0013028	5.02e-05	3.5816	NM_000362	TIMP3
PH_hs_0020167	0.00264	3.58087	NM_172238	TFAP2D
PH_hs_0060541	0.000321	3.57719	NM_001271004 NM_001271003 NM_006528	TFPI2
PH_hs_0046045	0.0112	3.57467	NM_030760 NM_001166215	S1PR5
PH_hs_0010222	0.000104	3.57101	NM_003612 NM_001146030 NM_001146029	SEMA7A
PH_hs_0044953	0.00282	3.56714	NR_027480	POTEG
PH_hs_0042320	8.73e-05	3.56676	NM_017807	OSGEP
PH_hs_0030720	0.00773	3.56644	NM_003965 NM_001130910	CCRL2
PH_hs_0026433	0.0236	3.55971	NM_152293	TADA2B
PH_hs_0048853	0.000161	3.55506	NM_005843	STAM2
PH_hs_0047899	0.00506	3.55482	NM_001042603	KDM5A
PH_hs_0031920	0.031	3.54044	NM_001172699 NM_001172698 NM_133263	PPARGC1B
PH_hs_0030049	0.00265	3.5338	NM_004040	RHOB
PH_hs_0028774	0.00023	3.53346	NM_000387	SLC25A20
PH_hs_0044053	1.73e-05	3.52895	NM_001195278	TMEM178B
PH_hs_0032130	0.0354	3.51805	NM_001001503 NM_021075	NDUFV3
PH_hs_0043494	0.000993	3.51526	NM_001159286 NM_032019	HDAC10
PH_hs_0031736	0.00372	3.51485	NM_001080456	ZSCAN5B
PH_hs_0049702	9.86e-06	3.51337	NM_002665 NM_001032392	PLGLB2|PLGLB1
PH_hs_0022197	0.00184	3.50619	NM_001204109 NM_001204108 NM_138626 NM_138624 NM_138622 NM_138621	BCL2L11
PH_hs_0002907	0.000152	3.50464	NM_001211	BUB1B
PH_hs_0000251	0.0317	3.50008	NR_073461 NM_002686	PNMT
PH_hs_0044643	0.0028	3.49963	NM_000031	ALAD
PH_hs_0024621	0.126	3.49699	NM_006116	TAB1
PH_hs_0005311	0.025	3.48931	NM_174927	SPATA19
PH_hs_0042603	0.000968	3.48761	NM_001005491	OR10AG1
PH_hs_0063534	7.25e-06	3.48009	NM_001170690 NM_020974	SCUBE2
PH_hs_0042326	0.076	3.47628	NM_025225	PNPLA3
PH_hs_0044482	7.88e-06	3.47556	NM_001024074 NM_001024075	HNMT
PH_hs_0033121	0.00102	3.47009	NM_021627	SENP2
PH_hs_0047262	0.000136	3.4655	NM_033427	CTTNBP2
PH_hs_0025667	0.0155	3.46457	NM_014314	DDX58
PH_hs_0037002	0.0523	3.46408	NM_014155	ZBTB44
PH_hs_0024428	0.000688	3.46299	NM_001769	CD9
PH_hs_0060278	0.000596	3.4621	NM_001199691	TMEM56-RWDD3
PH_hs_0035315	0.00919	3.45916	NM_003093 NR_029472	SNRPC
PH_hs_0033681	0.0355	3.45877	NM_000413	HSD17B1
PH_hs_0019418	0.000705	3.45673	NR_038882	LOC286370
PH_hs_0029519	0.000497	3.4559	NM_033329 NM_053003	SIGLEC12
PH_hs_0034168	2.79e-05	3.45117	NM_001164379	FAM180B
PH_hs_0000119	0.000425	3.44773	NM_002777	PRTN3
PH_hs_0022014	3.42e-05	3.44674	NM_024677	NSUN7
PH_hs_0022048	0.176	3.44158	NM_133477	SYNPO2
PH_hs_0045673	0.00275	3.43852	NM_001040649	ACP1
PH_hs_0037552	0.00218	3.43725	NM_144992	VWA3B
PH_hs_0048657	1.59e-06	3.43649	NM_001018115	FANCD2
PH_hs_0031164	0.00127	3.42217	NM_001204811 NM_021049	MAGEA10-MAGEA5|MAGEA5
PH_hs_0048248	2.09e-05	3.4154	NM_001261403 NM_002502 NM_001077494	NFKB2
PH_hs_0038854	0.123	3.41486	NM_001136238 NM_001039770	TMPPE
PH_hs_0000152	0.014	3.41268	NM_002118	HLA-DMB
PH_hs_0015334	7.64e-05	3.41264	NM_014203 NM_130787	AP2A1
PH_hs_0000204	1.5e-05	3.40856	NM_001166277 NM_001166276 NM_001007231 NM_014882	ARHGAP25
PH_hs_0060474	0.000366	3.40853	NM_001252273	FAM69A
PH_hs_0024960	0.00349	3.40731	NM_139078 NM_003668	MAPKAPK5
PH_hs_0027797	0.042	3.40551	NM_199261 NM_199260 NM_199259	TPTE
PH_hs_0023475	0.000528	3.40457	NM_001171161 NM_001171159 NM_001171158 NM_001171157 NM_001171156 NM_033130	SIGLEC10
PH_hs_0022172	0.00516	3.40384	NM_182765	HECTD2
PH_hs_0039395	7.44e-06	3.40192	NM_022659	EBF2
PH_hs_0036013	0.269	3.39911	NM_001190882 NM_001190879 NM_002552 NM_001190881 NM_181741 NM_181742	ORC4
PH_hs_0032823	0.0282	3.39125	NM_033129	SCRT2
PH_hs_0043497	0.0207	3.38741	NM_020436	SALL4
PH_hs_0045860	0.0145	3.38018	NM_182659	UTY
PH_hs_0015812	0.00176	3.37987	NM_031959	KRTAP3-2
PH_hs_0010402	0.0215	3.37376	NM_003366	UQCRC2
PH_hs_0045196	0.0189	3.37115	NM_153497	TAB1
PH_hs_0043482	0.105	3.37067	NM_018343	RIOK2
PH_hs_0044270	0.0011	3.36983	NM_001162529 NM_020819 NM_001105531	FAM135A
PH_hs_0030842	0.0322	3.36192	NM_006455	P3H4
PH_hs_0049351	0.000188	3.36052	NM_152914	NATD1
PH_hs_0045864	0.0015	3.35796	NM_001139443 NM_004183	BEST1
PH_hs_0061964	0.00656	3.35548	NM_001172767 NM_148899	FOXP2
PH_hs_0026860	0.000713	3.35446	NM_031475	ESPN
PH_hs_0000371	0.259	3.35124	NM_004443	EPHB3
PH_hs_0034735	0.235	3.34894	NR_027916	AKR1C8P
PH_hs_0010656	0.225	3.34763	NM_001326	CSTF3
PH_hs_0000177	0.000136	3.34541	NM_001765	CD1C
PH_hs_0044062	0.0179	3.3447	NM_000581 NM_201397	GPX1
PH_hs_0032769	5.73e-06	3.34314	NM_199336 NM_016044	FAHD2B|FAHD2A
PH_hs_0048594	0.00477	3.33807	NM_133494	NEK7
PH_hs_0022359	0.0562	3.33471	NM_002291	LAMB1
PH_hs_0009744	0.000126	3.33338	NM_130759	GIMAP1
PH_hs_0024401	0.00492	3.32758	NM_001247996 NM_018482	ASAP1
PH_hs_0033507	0.0492	3.32053	NM_001012301	ARSI
PH_hs_0033814	0.00128	3.31989	NM_001164431	ARHGAP40
PH_hs_0004676	0.000156	3.31772	NM_001204368 NM_001204367 NM_001204366 NM_002413	MGST2
PH_hs_0036002	3.56e-06	3.31376	NM_001136161 NM_001136160	MCMDC2
PH_hs_0033107	0.041	3.31343	NM_006031	PCNT
PH_hs_0044110	0.00705	3.31088	NM_020879	CCDC146
PH_hs_0044548	0.00494	3.30166	NM_001033560 NM_001033559 NM_130810	DYX1C1
PH_hs_0041039	0.000551	3.29238	NM_001256835 NM_001256837 NM_001256836 NM_024638	QTRTD1
PH_hs_0061714	0.0294	3.29134	NM_024758	AGMAT
PH_hs_0019224	0.0158	3.2912	NM_199287	CCDC137
PH_hs_0022272	0.0011	3.29033	NM_001113575 NM_016508	CDKL3
PH_hs_0023127	3.69e-05	3.28769	NM_014619	GRIK4
PH_hs_0003154	0.0022	3.2843	NM_133462 NM_001042601	TTC14
PH_hs_0032681	0.0519	3.28384	NM_018225	SMU1
PH_hs_0028382	0.113	3.28321	NM_183057 NM_016208	VPS28
PH_hs_0046103	0.0923	3.27263	NM_032086	PCDHGA6
PH_hs_0000416	0.00147	3.26844	NM_019116	UBFD1
PH_hs_0010007	0.00016	3.26534	NM_001130410 NM_001607 NR_024024	ACAA1
PH_hs_0029388	0.0255	3.26159	NM_153219	ZNF524
PH_hs_0005153	0.00113	3.25705	NM_001256165 NM_001256164 NM_019026 NR_045818	TMCO1
PH_hs_0041180	0.00196	3.25325	NM_001122607	RUNX1
PH_hs_0030387	0.0561	3.25174	NR_015450	LINC01096
PH_hs_0032822	0.0418	3.25045	NM_001105576	SOWAHD
PH_hs_0004213	0.0611	3.24352	NM_001171629 NM_001171626 NM_001171625 NM_001171624 NM_001171623 NM_001033756 NM_001025368 NM_001025367 NM_003376 NM_001025366 NM_001171627 NM_001025369	VEGFA
PH_hs_0042794	0.0062	3.24108	NM_001004752	OR51F1
PH_hs_0048241	3.41e-05	3.2393	NM_198488	FAM83H
PH_hs_0047026	0.00827	3.23809	NR_040071	TNRC6C-AS1
PH_hs_0063153	0.00421	3.23098
PH_hs_0060309	2.41e-05	3.22993	NM_001204269	KCNA2
PH_hs_0004390	0.119	3.22784	NM_003897	IER3
PH_hs_0023439	0.000347	3.22779	NM_033071 NM_182961	SYNE1
PH_hs_0048957	0.155	3.22756	NM_001171887 NM_015633 NR_033267	FGFR1OP2|LOC100335030
PH_hs_0027185	0.0578	3.22682	NM_001256154 NM_001256153 NM_000698	ALOX5
PH_hs_0048205	0.054	3.2231	NM_080603	ZSWIM1
PH_hs_0047900	0.00198	3.22072	NM_001145856 NM_001145855 NM_001122681 NM_003023	SH3BP2
PH_hs_0048772	0.119	3.21867	NM_182935	MOBP
PH_hs_0029930	0.000189	3.21446	NM_001169106 NM_001169107 NM_015262 NM_001005751	FAM21C|FAM21A
PH_hs_0000645	0.00333	3.21003	NM_001130850 NM_001130849 NM_016289	CAB39
PH_hs_0035890	1.35e-05	3.20423	NM_001006684 NM_153333	TCEAL8
PH_hs_0003785	0.027	3.2024	NM_001193338 NM_001142473 NM_005449	FCMR
PH_hs_0012852	0.212	3.19854	NM_001271989 NM_024899	CEP76
PH_hs_0016166	0.00639	3.19415	NM_181521 NM_178818	CMTM4
PH_hs_0060121	0.00971	3.19273	NM_001178133	SUFU
PH_hs_0022764	0.0171	3.19208	NM_015460	MYRIP
PH_hs_0009611	0.000109	3.18633	NM_001126108 NM_001126107 NM_000339	SLC12A3
PH_hs_0003811	0.0618	3.18473	NM_018122	DARS2
PH_hs_0015332	0.0152	3.18348	NM_018407	LAPTM4B
PH_hs_0006445	0.000123	3.18048	NM_001162501 NM_015088 NM_001024843	TNRC6B
PH_hs_0004576	0.0477	3.17916	NM_003146	SSRP1
PH_hs_0029398	0.229	3.17685	NM_020695	REXO1
PH_hs_0006027	0.00041	3.17639	NM_031286	SH3BGRL3
PH_hs_0019772	0.0214	3.16508	NM_052960	RBP7
PH_hs_0012769	0.00246	3.16317	NM_005459	GUCA1C
PH_hs_0028431	0.000215	3.16166	NM_016442	ERAP1
PH_hs_0004860	0.0123	3.1558	NM_001130675 NM_004362	CLGN
PH_hs_0026411	0.00598	3.15543	NM_176816	CCDC125
PH_hs_0005015	1.46e-05	3.15107	NM_021139	UGT2B4
PH_hs_0018764	0.00134	3.1468	NM_182627	WDR53
PH_hs_0047706	0.00243	3.14603	NM_001253701 NM_001253699 NM_001253698 NM_001006600 NM_018695 NM_001253697	ERBB2IP
PH_hs_0061462	0.01	3.14578	NR_073137 NM_145113 NM_145112 NM_002382	MAX
PH_hs_0036407	0.0143	3.14271	NR_002147	MYH16
PH_hs_0019190	0.000825	3.14067	NM_014288 NM_001206739 NR_045147	ITGB3BP
PH_hs_0022891	0.00584	3.13779	NM_001256969 NM_001256968 NM_001256967 NM_001256966 NM_001256965 NM_024661 NM_001256964	CCDC51
PH_hs_0023170	0.0751	3.13737	NM_057167 NM_004369 NM_057166	COL6A3
PH_hs_0007805	0.00307	3.13609	NM_001269041 NM_001269046 NM_001269042 NM_080618 NM_001269040	CTCFL
PH_hs_0026536	0.00158	3.13435	NM_001199165	CEP112
PH_hs_0046326	0.00839	3.13413	NM_147199	MRGPRX1
PH_hs_0030699	3.83e-05	3.13102	NM_001028	RPS25
PH_hs_0047796	2.49e-05	3.13099	NM_152284	CHMP4C
PH_hs_0027824	3.45e-06	3.12983	NM_001174102 NM_001174101 NM_030567	PRR7
PH_hs_0038263	0.000123	3.12691	NM_020340	ARFGEF3
PH_hs_0034574	0.000387	3.12595	NM_001193336	SEC14L6
PH_hs_0048320	0.000611	3.12126	NM_001270392 NM_001270391 NM_201431 NM_177532	RASSF6
PH_hs_0007591	0.0173	3.11952	NM_006193	PAX4
PH_hs_0045948	0.0113	3.11643	NM_001265605 NM_001265604 NM_001265603 NM_206839 NM_006791	MORF4L1
PH_hs_0030635	0.00627	3.1161	NM_194292	SASS6
PH_hs_0025617	4.69e-05	3.1094	NM_002290 NM_001105207 NM_001105206	LAMA4
PH_hs_0045315	0.197	3.10532	NM_207404 NM_001134656	ZNF662
PH_hs_0025563	6.43e-05	3.10459	NM_007215	POLG2
PH_hs_0008362	0.000114	3.10404	NM_018403	DCP1A
PH_hs_0023507	0.00706	3.10307	NM_001097620	TMEM184A
PH_hs_0000212	0.037	3.10203	NM_000557	GDF5
PH_hs_0026892	0.00259	3.10123	NM_145233 NR_037801	ZNF625
PH_hs_0022866	0.00644	3.09572	NM_014611	MDN1
PH_hs_0001779	0.0333	3.09303	NM_001100411 NM_024581	FAM184A
PH_hs_0062144	0.000263	3.09141	NM_138800 NM_001164464	TRIM43|TRIM43B
PH_hs_0025534	0.168	3.09133	NM_001178046 NM_001144925 NM_002462	MX1
PH_hs_0006004	0.0211	3.09131	NM_001243772 NM_001243771 NM_016022 NM_001077628 NR_045033 NR_045035 NR_045034	APH1A
PH_hs_0060288	0.00498	3.08339	NM_001199900	PDK2
PH_hs_0003767	0.0451	3.0817	NM_023915	GPR87
PH_hs_0043891	0.0053	3.08145	NM_001012762 NM_001012759	CTU2
PH_hs_0023340	0.00911	3.08061	NM_001134999 NM_006832	FERMT2
PH_hs_0035702	0.000456	3.076	NM_001099666	PTAR1
PH_hs_0033314	0.000417	3.07138	NM_001145427 NM_001102575 NM_052870	SNX18
PH_hs_0001130	0.00122	3.07067	NM_001197216 NM_001671	ASGR1
PH_hs_0048307	0.0166	3.06666	NR_027128	LINC01547
PH_hs_0004070	0.00157	3.06494	NM_153620 NM_005522	HOXA1
PH_hs_0000307	0.029	3.06256	NM_001144757 NM_003020	SCG5
PH_hs_0029147	0.000877	3.06177	NM_016090	RBM7
PH_hs_0046051	0.00554	3.06169	NM_019003	SPIN2A
PH_hs_0047374	0.000234	3.06156	NM_199320	JADE1
PH_hs_0002279	6.93e-05	3.05942	XM_011529002 XM_011529001 XM_011529000 XM_011528999 XM_011528998 XM_011528997 XM_011528996 NR_126051 NM_001301860 NM_052846	LPIN3|EMILIN3
PH_hs_0004636	0.193	3.05707	NM_001142640 NM_018996	TNRC6C
PH_hs_0048575	0.0409	3.05323	NM_000021 NM_007318	PSEN1
PH_hs_0025766	0.0745	3.05268	NM_014729	TOX
PH_hs_0032122	0.00179	3.0508	NM_001004310	FCRL6
PH_hs_0007951	0.258	3.04975	NM_012168	FBXO2
PH_hs_0010010	1.98e-05	3.04412	NM_003741	CHRD
PH_hs_0061593	0.00295	3.04377	NM_001006665 NM_002953	RPS6KA1
PH_hs_0049102	0.00166	3.04318	NM_020122	KCMF1
PH_hs_0000430	0.013	3.03671	NM_001204197 NM_015678	NBEA
PH_hs_0045027	0.000454	3.03222	NM_002445	MSR1
PH_hs_0042323	0.103	3.0311	NM_138501 NR_038103 NR_038104	TECR
PH_hs_0036005	0.000265	3.0311	NR_033659 NM_001178081 NM_001178080 NM_001178079 NM_001178078 NM_003153	STAT6
PH_hs_0024483	0.00206	3.03003	NM_015208 NM_001083625 NM_001204056	ANKRD12
PH_hs_0043517	0.00823	3.02925	NM_006608	PHTF1
PH_hs_0031081	0.00264	3.02421	NM_001004317	LIN28B
PH_hs_0044061	1.49e-05	3.02096	XR_252669 XR_244783	ESP33
PH_hs_0019534	0.00194	3.01779	NM_000918	P4HB
PH_hs_0009714	0.00436	3.00811	NM_001165921 NM_001165920 NM_000934	SERPINF2
PH_hs_0020528	0.00135	3.00655	NM_006899 NM_174855	IDH3B
PH_hs_0041098	0.000177	3.00561	XM_011534608 XM_011534607 XM_011534606 XM_011534605 XM_005265953 NM_001303241	CNOT6
PH_hs_0063583	6.18e-05	3.0041	NM_002173 NM_021068 NM_021268 NM_002171 NM_002175 NM_002170	IFNA16|IFNA4|IFNA17|IFNA10|IFNA21|IFNA8
PH_hs_0020173	0.00138	3.00307	NM_001010852	CLVS2
PH_hs_0063135	0.123	3.00055
PH_hs_0036969	0.000641	2.99975	NM_198551	MIA3
PH_hs_0012374	0.000278	2.9997	NM_012341	GTPBP4
PH_hs_0022056	0.000242	2.99553	NM_001199261 NM_015984	UCHL5
PH_hs_0011436	0.000153	2.99517	NM_000392	ABCC2
PH_hs_0022305	0.000136	2.99486	NM_001077243 NM_000829 NR_046356	GRIA4
PH_hs_0047975	0.00282	2.99475	NM_139056	ADAMTS16
PH_hs_0015742	0.00653	2.99406	NM_024109	METTL22
PH_hs_0049406	0.00096	2.99212	NM_001267048 NM_020775	KIAA1324
PH_hs_0013312	0.00239	2.98836	NM_000427	LOR
PH_hs_0047633	0.147	2.98512	NM_001177387 NM_001128149 NM_000333	ATXN7
PH_hs_0045583	0.17	2.98381	NM_001105208 NM_001105209	LAMA4
PH_hs_0018125	0.0919	2.98127	NM_144691	CAPN12
PH_hs_0061299	0.0143	2.98017	NM_004318 NM_001164750	ASPH
PH_hs_0025906	0.00401	2.97984	NM_013319	UBIAD1
PH_hs_0032764	0.00319	2.97983	NM_033445	HIST3H2A
PH_hs_0035767	0.000787	2.97635	NM_001136108	R3HCC1
PH_hs_0024932	0.000295	2.9763	NM_006529 NM_001042543	GLRA3
PH_hs_0013113	0.000107	2.97557	NM_005448	BMP15
PH_hs_0029341	0.00674	2.97364	NM_194429 NM_007045	FGFR1OP
PH_hs_0025879	0.000886	2.96985	NM_025014 NM_173728	ARHGEF15
PH_hs_0048250	0.0321	2.96901	NR_003934	GTF2IRD1P1
PH_hs_0022811	0.151	2.96544	NM_003292	TPR
PH_hs_0017236	0.00113	2.96467	NM_002214	ITGB8
PH_hs_0001131	0.00871	2.96394	NM_015276	USP22
PH_hs_0022283	0.00697	2.96335	NM_000408 NM_001083112	GPD2
PH_hs_0018934	0.0422	2.96316	NM_018566	YOD1
PH_hs_0026735	0.00747	2.96175	NM_000599	IGFBP5
PH_hs_0013495	0.13	2.96061	NM_017620 NM_012218	ILF3
PH_hs_0062649	0.0159	2.95812	NM_001293172	LOC102724957
PH_hs_0063511	9.99e-05	2.95152	NM_001256125 NM_003465 NR_045785 NR_045784	CHIT1
PH_hs_0040431	0.000547	2.94775	NM_001005207	TRIM37
PH_hs_0025788	0.129	2.94731	NM_181472 NM_138410	CMTM7
PH_hs_0061666	0.000777	2.94552	NM_178313 NM_003128	SPTBN1
PH_hs_0046068	0.155	2.94212	NM_001168254 NM_001079842 NM_001079841 NM_001079840 NM_001079839 NM_017830	OCIAD1
PH_hs_0063603	0.262	2.94024	NM_014831	TRANK1
PH_hs_0010500	0.00782	2.93935	NM_001136508	C1orf185
PH_hs_0049403	0.0012	2.93792	NM_000922	PDE3B
PH_hs_0061762	2.22e-05	2.93579	NM_017758	ALKBH5
PH_hs_0032484	0.0571	2.93144	NM_172341	PSENEN
PH_hs_0031912	0.00417	2.92836	NM_001634	AMD1
PH_hs_0040226	0.0226	2.92822	NM_198506	LRIT3
PH_hs_0036939	0.000619	2.92237	NR_024367	LINC00111
PH_hs_0028175	0.00104	2.91926	NM_018129	PNPO
PH_hs_0063196	0.123	2.91551
PH_hs_0026788	0.0399	2.91499	NM_207009 NR_027141	FAM45A|FAM45B
PH_hs_0044328	0.0143	2.91395	NM_032606	CAPS2
PH_hs_0032289	0.00411	2.9124	NR_045828 NM_019101 NM_001256169	APOM
PH_hs_0024561	0.00992	2.91133	NR_026903	AMZ2P1
PH_hs_0035705	0.0136	2.91074	NM_006950 NM_133499	SYN1
PH_hs_0048144	0.000138	2.90994	NM_152228	TAS1R3
PH_hs_0043681	0.00239	2.90968	NM_001077443 NM_001077442 NM_004500 NM_031314	HNRNPC
PH_hs_0014690	0.0792	2.90592	NM_133445	GRIN3A
PH_hs_0048287	0.1	2.90197	NM_001253845 NM_024866	ADM2
PH_hs_0003430	0.00648	2.89922	NM_006581	FUT9
PH_hs_0016853	0.0234	2.89388	NM_012219 NM_001252093 NM_001252092 NM_001252091 NM_001252090 NM_001085049	MRAS
PH_hs_0005371	0.013	2.89085	NM_032444	SLX4
PH_hs_0001155	0.00275	2.89002	NM_024555 NM_012162	FBXL6
PH_hs_0025105	0.000822	2.88947	NM_080614	WFDC3
PH_hs_0029818	0.00964	2.88847	NM_080819 NR_045511	GPR78
PH_hs_0049436	0.000768	2.88741	NM_002977	SCN9A
PH_hs_0000937	0.0746	2.88567	NM_004523	KIF11
PH_hs_0004469	0.015	2.88396	NM_001303	COX10
PH_hs_0022539	0.00016	2.88226	NM_006384	CIB1
PH_hs_0049178	0.00935	2.8808	NM_001162501 NM_015088 NM_001024843	TNRC6B
PH_hs_0000670	0.237	2.87991	NM_001145176	SHISA7
PH_hs_0027502	0.0233	2.87968	NM_001270421 NM_001270420 NM_001079530	CFC1|CFC1B
PH_hs_0026646	0.00956	2.87959	NM_152468	TMC8
PH_hs_0048779	1.17e-05	2.8769	NM_019069	WDR5B
PH_hs_0022981	0.0121	2.87267	NM_032632	PAPOLA
PH_hs_0034693	0.0969	2.87247	NM_013430 NM_199127 NM_178312 NM_178311 NR_003267	GGT1|GGTLC2|GGTLC1|GGT3P
PH_hs_0024891	0.00763	2.86996	NM_001193544 NM_001155	ANXA6
PH_hs_0027608	0.00506	2.86114	NM_015216	PPIP5K2
PH_hs_0062138	0.0839	2.8601	NM_001146157 NM_001137549 NM_001137548	FAM25A|FAM25G|FAM25C
PH_hs_0026807	0.000184	2.85992	NM_133631 NM_001145845 NM_002941	ROBO1
PH_hs_0025671	0.000537	2.85877	NM_032328	EFCAB2
PH_hs_0028939	0.209	2.85715	NR_028407 NR_045864 NR_045863 NR_045862 NR_045861	ARMCX4
PH_hs_0018317	0.0293	2.85621	NM_001267619 NM_001267617 NM_016300	ARPP21
PH_hs_0061637	0.000871	2.85616	NM_001243198 NM_005338	HIP1
PH_hs_0043060	0.000445	2.85374	NM_032928	TMEM141
PH_hs_0045426	0.0194	2.85144	NR_002448	SNORD36A
PH_hs_0024090	0.123	2.85106	NM_001193349 NM_001193348 NM_001193350 NM_001193347 NM_001131005 NM_002397	MEF2C
PH_hs_0024923	0.0853	2.84851	NM_017528 NM_001202560 NR_045512 NR_037776	WBSCR22
PH_hs_0035656	0.0346	2.84509	NM_000394	CRYAA
PH_hs_0026628	2.59e-05	2.8436	NM_198075	LRRC56
PH_hs_0063423	0.0106	2.84261	NM_000538	RFXAP
PH_hs_0022218	0.0338	2.84022	NM_006020	ALKBH1
PH_hs_0026378	0.00544	2.83878	NM_033395	CEP295
PH_hs_0006739	0.000824	2.83809	NM_020431	TMEM63C
PH_hs_0000830	0.0391	2.83618	NM_017626 NM_001002762	DNAJB12
PH_hs_0026972	3.35e-05	2.83106	NR_027112	LOC285692
PH_hs_0011498	6.23e-05	2.82688	NR_037944 NM_001204870 NM_001204869 NM_080838 NM_003882	WISP1
PH_hs_0028416	0.133	2.82549	NR_003720	CSN1S2AP
PH_hs_0062148	0.000521	2.81677	NM_017561 NM_001170741 NM_001099338	NUTM2F|NUTM2G|NUTM2A
PH_hs_0030701	0.000766	2.81497	NM_021006 NM_001001437 NM_002983	CCL3L1|CCL3L3|CCL3
PH_hs_0049647	0.033	2.81493	NM_015658 NR_002826	NOC2L|LOC401010
PH_hs_0046381	0.12	2.81147	NM_001135914	KCP
PH_hs_0023684	0.000303	2.80731	NM_001270643 NM_016019 NM_001244585 NM_001244584	LUC7L2|C7orf55-LUC7L2
PH_hs_0030006	0.0112	2.80317	NM_001199802 NM_000975	RPL11
PH_hs_0046417	0.083	2.79126	NM_001008529 NM_198530	MXRA7
PH_hs_0027920	0.00456	2.78857	NM_017596 NM_001252103 NM_001252102 NM_001252100	KIF21B
PH_hs_0016001	0.00958	2.78465	NM_032449	CC2D1B
PH_hs_0013291	0.084	2.7846	NM_016454	EMC4
PH_hs_0026432	0.000473	2.78266	NM_002242 NM_001172417 NM_001172416	KCNJ13
PH_hs_0062771	0.00072	2.78118	NM_001145404 NM_001099269	ZNF506
PH_hs_0019638	0.0267	2.77927	NM_031925	TMEM120A
PH_hs_0008054	0.008	2.77921	NM_001145154	DNAH14
PH_hs_0042179	0.138	2.77285	NM_005293	GPR20
PH_hs_0022074	0.259	2.77278
PH_hs_0043291	1.43e-05	2.77272	NM_006273	CCL7
PH_hs_0014095	0.00958	2.77197	NM_003707	RUVBL1
PH_hs_0048435	0.00863	2.76982	NM_001177875 NM_000439	PCSK1
PH_hs_0013935	0.178	2.76862	NM_004856 NM_138555	KIF23
PH_hs_0047255	0.138	2.76224	NM_032859	ABHD13
PH_hs_0047615	0.127	2.76003	NM_001018069 NM_015640 NM_001018068 NM_001018067	SERBP1
PH_hs_0030921	0.0255	2.7577	NM_001243719 NM_001243718 NM_198896 NM_002869 NM_001077637	RAB6A|WTH3DI
PH_hs_0042212	0.0836	2.75592	NM_005066	SFPQ
PH_hs_0023810	0.000894	2.75483	NM_020901	PHRF1
PH_hs_0063373	0.0497	2.75272
PH_hs_0031260	0.25	2.75185	NM_001243878 NM_004468	FHL3
PH_hs_0030584	5.25e-05	2.75137	NM_001097612 NM_001097613 NR_036541 NM_016334	GPR89A|GPR89B
PH_hs_0035860	9.66e-05	2.74957	NM_002295 NR_003662 NR_026890	RPSA|RPSAP58|RPSAP9
PH_hs_0042064	0.0311	2.74594	NM_006822	RAB40B
PH_hs_0048881	0.000201	2.7451	NM_002014	FKBP4
PH_hs_0015032	0.000732	2.74298	NM_025159	CXorf21
PH_hs_0038524	0.0988	2.74212	NM_001197247 NM_001197249 NM_001197248 NM_001197246 NM_007047	BTN3A2
PH_hs_0000062	0.313	2.74091	NM_001199189 NM_001239	CCNH
PH_hs_0045224	0.282	2.74067	NM_032011	PCDHGA3
PH_hs_0035788	0.00103	2.74008	NM_015547	ACOT11
PH_hs_0046128	0.000444	2.73917	NM_020759	STARD9
PH_hs_0045295	0.0309	2.73753	NM_001018104 NM_001142398 NM_031208	FAHD1
PH_hs_0026767	0.0694	2.73594	NM_001165975 NM_000924	PDE1B
PH_hs_0037009	0.00096	2.73536	XM_011532690 XM_011532689 XM_011532687 XM_011532686 XM_011532685 XM_011532684 XM_011532683 XM_011532682 XM_005264187 NM_001287491	TET3
PH_hs_0060840	0.00616	2.73437	NM_178353	LCE1E
PH_hs_0047208	0.00234	2.73011	NM_003253	TIAM1
PH_hs_0022507	0.162	2.72977	NM_024545 NM_001145928	SAP130
PH_hs_0009345	0.00432	2.72684	NM_006782	ZFPL1
PH_hs_0028196	0.00912	2.72529	NM_021105	PLSCR1
PH_hs_0043676	0.276	2.72472	NM_005348 NM_001017963	HSP90AA1
PH_hs_0023486	0.0991	2.72413	NM_021822	APOBEC3G
PH_hs_0043917	0.000277	2.72406	NM_033310	KCNK4
PH_hs_0030932	0.000482	2.7209	NM_014858 NM_001242925	TMCC2
PH_hs_0006150	0.0188	2.72038	NM_001199753 NM_001199752 NM_152359 NM_001136052	CPT1C
PH_hs_0031715	0.00113	2.72026	NR_027011 NM_001145426 NM_003651	YBX3P1|YBX3
PH_hs_0046144	0.234	2.7194	NM_015482 NM_021945	SLC22A23
PH_hs_0035634	0.000711	2.71818	NM_152838 NM_001198840 NM_001198838 NM_006047	RBM12
PH_hs_0045309	0.00108	2.71479	NM_001017534 NM_052889	CARD16
PH_hs_0034744	3.41e-05	2.71337	NM_001010893	SLC10A5
PH_hs_0015323	0.21	2.71264	NR_034010 NR_003584	SNHG8
PH_hs_0025900	5.23e-05	2.70854	NM_001797	CDH11
PH_hs_0063260	0.0658	2.70514
PH_hs_0060310	0.0507	2.70435	NM_001204358	SPOCK3
PH_hs_0060071	0.149	2.70325	NM_001164435	KRTAP21-3
PH_hs_0042220	0.33	2.70047	NM_016125	RNFT1
PH_hs_0042439	0.00193	2.69988	NM_003134	SRP14
PH_hs_0042748	0.235	2.69861	NM_001258031 NM_001258032	SERINC4
PH_hs_0016470	0.047	2.69795	NM_138382 NM_001171706	RIPPLY1
PH_hs_0045956	0.0581	2.69729	NM_001172654 NM_006865	LILRA3
PH_hs_0062862	0.00276	2.69669	XM_005274812	LOC100287823
PH_hs_0019794	0.189	2.69611	NM_002904	NELFE
PH_hs_0045536	0.0492	2.69449	NM_201283 NM_201282	EGFR
PH_hs_0036093	0.0602	2.69397	NM_001242933 NM_148955 NM_003099	SNX1
PH_hs_0022888	0.00496	2.69033	NM_004859	CLTC
PH_hs_0023873	0.266	2.68912	NM_174978	C14orf39
PH_hs_0046296	0.14	2.6879	NM_001164603	ASXL1
PH_hs_0002718	0.00217	2.68762	NM_012437 NR_052020 NR_052019	SNAPIN
PH_hs_0002376	0.101	2.68559	NM_199167 NM_014410	CLUL1
PH_hs_0016724	7.81e-05	2.68342	NM_006824 NM_001159936	EBNA1BP2
PH_hs_0028761	0.00507	2.68339	NM_001422 NM_198381	ELF5
PH_hs_0044394	0.344	2.68041	NM_001161748 NM_030657	LIM2
PH_hs_0036128	0.203	2.67696	NM_005819	STX6
PH_hs_0043878	0.000236	2.67429	NM_001161011 NM_001161013 NM_001161009 NM_001161010 NM_001161012 NM_031905	ARMC10
PH_hs_0033669	0.0555	2.67244	NR_003932 NR_073024 NM_001270491 NM_012423 NR_026712	RPL13AP20|RPL13A|RPL13AP5
PH_hs_0001424	3.83e-05	2.67227	NM_001142545 NM_020421	ADCK1
PH_hs_0025467	0.00374	2.67188	NM_000609	CXCL12
PH_hs_0010162	0.00319	2.67145	NM_014637 NM_001145838	MTFR1
PH_hs_0006989	0.266	2.66958	NM_001177984 NM_014191	SCN8A
PH_hs_0035614	0.0468	2.66892	NM_172071	RC3H1
PH_hs_0002317	0.000618	2.66851	NM_001256496 NM_001256495 NM_001256494 NM_006715	MAN2C1
PH_hs_0063623	0.349	2.66615	NM_004133	HNF4G
PH_hs_0010130	0.0461	2.66487	NM_001252608 NM_001252607 NM_007112 NR_045553	THBS3
PH_hs_0043822	0.00739	2.66335	NM_001145152 NM_152415	VPS37A
PH_hs_0005157	0.173	2.66328	NM_139164	STARD4
PH_hs_0005787	0.00486	2.66229	NM_181806	AASDH
PH_hs_0025342	0.000987	2.65992	NM_153365	TAPT1
PH_hs_0004149	0.000479	2.65985	NM_153634	CPNE8
PH_hs_0026607	0.00213	2.6595	NM_006378	SEMA4D
PH_hs_0023062	1.81e-05	2.65894	NM_000215	JAK3
PH_hs_0020492	0.132	2.65761	NM_001244950 NM_014767	SPOCK2
PH_hs_0063407	0.0875	2.65731	NM_001135937 NM_005901 NM_001003652	SMAD2
PH_hs_0027794	0.0273	2.65163	NM_153635	CPNE9
PH_hs_0061531	0.083	2.64952	NM_018724	IL20
PH_hs_0000582	0.000834	2.64876	NM_001142434 NM_012215	MGEA5
PH_hs_0047941	0.000102	2.64864	NM_145185	MAP2K7
PH_hs_0030919	0.0018	2.64812	NM_017916	PIH1D1
PH_hs_0000625	7.37e-05	2.646	NM_198316 NM_170754 NM_015319	TNS2
PH_hs_0000197	0.225	2.64532	NM_000173	GP1BA
PH_hs_0060005	0.00303	2.64221	NM_001025200	CTRB2
PH_hs_0004932	1.65e-05	2.64024	NM_014450	SIT1
PH_hs_0004263	0.0123	2.63831	NM_021958	HLX
PH_hs_0032411	0.258	2.63221	NM_017699	SIDT1
PH_hs_0049439	0.166	2.63177	NM_004852	ONECUT2
PH_hs_0023667	0.00209	2.63171	NM_003818	CDS2
PH_hs_0047556	0.0416	2.62783	NM_001134486 NM_052942	GBP5
PH_hs_0023474	0.00308	2.62623	NM_001145798 NM_001005747 NM_001005746 NM_000726	CACNB4
PH_hs_0037684	0.0283	2.62519	NR_003062 NM_001014450 NM_005988 NM_001017418 NM_006945	SPRR2C|SPRR2F|SPRR2A|SPRR2B|SPRR2D
PH_hs_0062084	0.00914	2.62508	NM_001012710 NM_001005405 NM_001004325	KRTAP5-10|KRTAP5-11|KRTAP5-2
PH_hs_0061866	0.0853	2.62468	NM_005957	MTHFR
PH_hs_0036190	0.00135	2.6231	NM_080628	TLDC2
PH_hs_0013711	7.88e-05	2.62218	NM_018352	TMA16
PH_hs_0002124	0.386	2.6145	NM_032492	JAGN1
PH_hs_0040368	0.0157	2.61408	NM_001077624	ZNF846
PH_hs_0022237	0.000997	2.61362	NM_053042	ZNF518B
PH_hs_0045823	0.135	2.61314	NM_002899 NM_001130993 NM_001130992	RBP1
PH_hs_0034414	0.0748	2.61291	NM_001009812	LBX2
PH_hs_0023967	0.0765	2.60854	NM_001099756 NM_001099755 NM_001099754 NM_001099753 NM_001099752 NM_001099751 NM_001099750 NM_001099749 NM_001099748 NM_001099747 NM_001099746 NM_001099745 NM_001099744 NM_001099743 NM_017786	SYBU
PH_hs_0046111	0.0823	2.60748	NM_020230	PPAN
PH_hs_0026189	0.00307	2.60511	NM_182537 NM_001145143 NM_001163646	HTR3D
PH_hs_0023566	0.000343	2.60377	NM_001693	ATP6V1B2
PH_hs_0003879	0.127	2.60371	NM_018986	SH3TC1
PH_hs_0023648	0.00696	2.59778	NM_206965 NM_006657	FTCD
PH_hs_0000336	0.000887	2.5959	NM_001146151 NM_000054 NR_027419	AVPR2
PH_hs_0022493	0.229	2.59588
PH_hs_0024863	0.0674	2.59415	NM_001159296 NM_007250	KLF8
PH_hs_0048301	0.00243	2.58951	NM_015055	SWAP70
PH_hs_0061638	0.00261	2.58872	NM_020903	USP29
PH_hs_0045135	0.074	2.58673	NM_000508	FGA
PH_hs_0035762	0.126	2.58667	NR_126500 NR_126498 NR_126497 NR_126496	LINC01588
PH_hs_0061926	0.254	2.58528
PH_hs_0003887	0.00599	2.58503	NM_003837	FBP2
PH_hs_0008826	0.000858	2.58329	NM_001130958 NM_001040442 NM_001445	FABP6
PH_hs_0031880	0.00314	2.58224	NM_032591 NM_001257291	SLC9A7
PH_hs_0005164	0.00231	2.58134	NM_005014	OMD
PH_hs_0043130	0.0321	2.57994	NM_022087	GALNT11
PH_hs_0022452	0.00734	2.57967	NM_203384 NM_203389 NM_203388 NM_203387 NM_203386 NM_203385 NM_203383 NM_002939	RNH1
PH_hs_0063096	0.176	2.57905
PH_hs_0023010	0.000479	2.57868	NM_001193342 NM_001193340 NM_001193339 NM_022829 NM_001011554	SLC13A3
PH_hs_0008153	0.00223	2.57861	NM_024770	METTL8
PH_hs_0062420	0.0014	2.57652	XM_011531665 XM_011531664 XM_011531663 XM_011531660 XM_011531658 XM_011531657 XM_011531656 XM_011531655 XM_011531654 XM_011531653 XM_011531652 XM_011531651 NM_001277353	MGAT4D
PH_hs_0029872	0.00212	2.57495	NM_005796	NUTF2
PH_hs_0023966	0.113	2.57355	NM_001271519 NM_001161353 NM_001161352 NM_002247	KCNMA1
PH_hs_0047517	0.326	2.57298	NM_006393 NM_213569 NM_001173484	NEBL
PH_hs_0031842	7.94e-06	2.5727	NM_001008737	LOC401052
PH_hs_0025064	0.00775	2.57155	NM_001134670 NM_138413	HOGA1
PH_hs_0032775	0.173	2.57118	NM_001035254 NM_203305	FAM102A
PH_hs_0045057	0.0333	2.5693	NM_007331	WHSC1
PH_hs_0048701	0.00771	2.56663	NM_001165967 NM_032580	HES7
PH_hs_0042793	0.0749	2.56591	NM_001193532 NM_152304	RAB42
PH_hs_0026058	0.000982	2.56362	NM_015312	KIAA1109
PH_hs_0003649	0.00346	2.56219	NM_024119	DHX58
PH_hs_0048386	0.00931	2.56099	NM_001080508	TBX18
PH_hs_0032788	0.00706	2.56038	NM_004332 NR_026649 NR_026648	BPHL
PH_hs_0062280	0.00176	2.55838	NM_177528 NM_001054 NM_177536 NM_177530 NM_177529 NM_001055 NM_177534 NM_177552 NM_001017390 NR_037608 NR_037609	SULT1A2|SULT1A1|SULT1A3|SULT1A4|SLX1A-SULT1A3|SLX1B-SULT1A4
PH_hs_0044751	0.019	2.55713	NM_173084	TRIM59
PH_hs_0006609	0.0367	2.5566	NM_144676	TMED6
PH_hs_0060918	0.0014	2.55633	NM_006844	ILVBL
PH_hs_0040521	0.000249	2.55305	NM_153251	ZDHHC20
PH_hs_0007324	0.000916	2.55255	NM_016239	MYO15A
PH_hs_0042939	0.0357	2.5523	NM_001080209	TMEM200C
PH_hs_0001998	0.058	2.55168	NM_014547	TMOD3
PH_hs_0048181	6.83e-05	2.54978	NM_001257189 NM_019082	DDX56
PH_hs_0014787	0.00434	2.54888	NM_001142541 NM_015948	SLC35B3
PH_hs_0012514	0.000475	2.54691	NR_038219 NR_038218 NR_038217 NR_038216	LINC01010
PH_hs_0014051	0.00468	2.54624	NR_033837	LINC00309
PH_hs_0046252	0.00121	2.54537	NM_001167602 NM_001167601 NM_001167600 NM_001167599 NM_080741	NEU4
PH_hs_0030347	0.00193	2.5437	NM_002629 NM_001029891	PGAM1|PGAM4
PH_hs_0000146	0.000725	2.54232	NM_001202233 NM_173157 NM_002135	NR4A1
PH_hs_0048292	0.219	2.54134	NM_001160332 NM_001160331 NM_015090 NM_001005388	NFASC
PH_hs_0027212	0.264	2.54038	NM_016320 NM_139132	NUP98
PH_hs_0007604	0.00307	2.54027	NM_181727	SPATA12
PH_hs_0002369	0.224	2.54027	NM_001136495 NM_001136494 NM_032800	C1orf198
PH_hs_0046517	0.0333	2.53729	NM_031852	PCDHA7
PH_hs_0000108	0.372	2.53527	NM_002001	FCER1A
PH_hs_0048285	0.0273	2.53456	NM_001195610 NM_016356	DCDC2
PH_hs_0013297	0.115	2.52966	NM_006056	NMUR1
PH_hs_0035307	0.244	2.52794	NM_000015	NAT2
PH_hs_0025136	0.000655	2.5257	NM_003393	WNT8B
PH_hs_0049599	0.345	2.52133	NM_002140 NM_031262 NM_031263	HNRNPK
PH_hs_0001993	0.0245	2.52115	NM_022762	RMND5B
PH_hs_0061021	0.0115	2.52099	NM_001136217 NM_001136218 NM_018022 NM_001136216	TMEM51
PH_hs_0063337	0.00897	2.52026
PH_hs_0047496	0.113	2.51965	NM_000910	NPY2R
PH_hs_0024842	0.0408	2.51882	NM_001164837 NM_001164836 NM_001164832 NM_001164831 NM_022003	FXYD6
PH_hs_0060524	0.0105	2.5188	NM_030798	WBSCR16
PH_hs_0033502	0.199	2.51624	NM_006014	LAGE3
PH_hs_0003326	3.93e-05	2.51614	NM_147193	GLIS1
PH_hs_0002574	0.00194	2.51549	NM_004787	SLIT2
PH_hs_0031072	0.00526	2.51428	NM_024589 NR_046480	ROGDI
PH_hs_0060948	0.00652	2.51282	NM_181486 NM_080717 NM_000192	TBX5
PH_hs_0035520	0.0721	2.51036	NM_144703	LSM14B
PH_hs_0024076	0.00275	2.50964	NM_001114134 NM_000119	EPB42
PH_hs_0061799	0.000601	2.50931	NM_002702 NR_026893	POU6F1
PH_hs_0001165	0.00045	2.50819	NM_002253	KDR
PH_hs_0033873	0.18	2.50796	NR_034163	ZNF890P
PH_hs_0043064	0.0554	2.50684	NM_152374	C1orf216
PH_hs_0033143	0.00178	2.50506	NM_032590 NM_001005366	KDM2B
PH_hs_0020430	0.0407	2.50418	NM_003571	BFSP2
PH_hs_0060755	0.00533	2.50342
PH_hs_0025841	0.00445	2.50081	NM_003473 NR_037774	STAM
PH_hs_0028680	0.0484	2.4998	NM_001251830 NM_001251829 NM_000582 NM_001040060 NM_001040058	SPP1
PH_hs_0032142	0.00466	2.49939	NM_001003722	GLE1
PH_hs_0027257	0.0364	2.49774	NM_138817	SLC7A13
PH_hs_0049196	0.0211	2.49688	NM_017637	BNC2
PH_hs_0004541	0.0459	2.49418	NM_003249	THOP1
PH_hs_0015604	0.0693	2.49285	NM_000961	PTGIS
PH_hs_0031671	0.00363	2.4927	NM_198564	DNAH12
PH_hs_0022605	0.00123	2.49196	NM_024773 NM_001145348	KDM8
PH_hs_0004268	0.000858	2.49057	NM_001261401 NM_004622 NR_048559 NR_048557 NR_048558 NR_048556	TSN
PH_hs_0023452	0.0538	2.48925	NM_001163940 NM_002863	PYGL
PH_hs_0023955	0.00692	2.48885	NM_001135189 NM_001135188 NM_001135187 NM_004504	AGFG1
PH_hs_0046462	0.322	2.48643	NM_001145783	MEF2BNB
PH_hs_0060585	0.0185	2.48573	NM_194460 NR_002818	RNF126|RNF126P1
PH_hs_0034897	0.0143	2.48389	XM_011540089 NM_001276451	DRGX
PH_hs_0022107	0.0489	2.48269	NM_001206947 NM_001206946 NM_001008660 NM_007166	PICALM
PH_hs_0017258	0.0152	2.48209	NM_178422	PAQR7
PH_hs_0024879	0.0107	2.481	NM_002115	HK3
PH_hs_0060480	0.0678	2.48024	NM_001253775	CREB3L2
PH_hs_0023658	0.178	2.47774	NM_001040452 NM_001040451 NM_025158	RUFY1
PH_hs_0044205	0.048	2.47728	NM_201440 NM_201439 NM_201438 NM_201515	PPHLN1
PH_hs_0033702	0.263	2.47726	NR_073024 NM_001270491 NM_012423	RPL13A
PH_hs_0044115	0.00299	2.47647	NM_021063 NM_138720	HIST1H2BD
PH_hs_0031779	0.0198	2.47362	NM_003519 NM_003526 NM_003525 NM_021063 NM_138720 NM_003520 NM_003523 NM_003522 NM_003524 NM_080593 NM_003521 NM_175055 NM_005692 NM_003527 NM_021058	HIST1H2BL|HIST1H2BC|HIST1H2BI|HIST1H2BD|HIST1H2BN|HIST1H2BE|HIST1H2BF|HIST1H2BH|HIST1H2BK|HIST1H2BM|HIST3H2BB|ABCF2|HIST1H2BO|HIST1H2BJ
PH_hs_0017409	0.366	2.47071	NM_001010912	C10orf120
PH_hs_0062631	0.00772	2.4698	NM_001256475	THEGL
PH_hs_0060965	0.0144	2.46874	NM_016530	RAB8B
PH_hs_0025305	0.00811	2.46846	NM_001261439 NM_001261438 NM_001261437 NM_001079675 NM_001986	ETV4
PH_hs_0013161	0.02	2.46772	NM_014215	INSRR
PH_hs_0030966	0.175	2.46747	NM_006988	ADAMTS1
PH_hs_0061370	0.0867	2.4644	NM_000961	PTGIS
PH_hs_0042133	0.13	2.46362	NM_001105572	PLA2G2C
PH_hs_0042921	0.000779	2.46303	NM_001146221	MANSC4
PH_hs_0010798	0.0139	2.46211	NM_173201 NM_004320	ATP2A1
PH_hs_0005049	0.0741	2.46118	NM_002496	NDUFS8
PH_hs_0026079	0.107	2.45843	NM_001173517	MAP7D3
PH_hs_0062194	0.125	2.45813	NM_001243722 NM_001099687 NM_016212	TP53TG3D|TP53TG3B|TP53TG3
PH_hs_0033381	0.0117	2.45595	NM_016067	MRPS18C
PH_hs_0048691	0.0318	2.45482	NM_001098722 NM_001098721 NM_004485	GNG4
PH_hs_0061519	0.00275	2.45426	NM_001260496 NM_001260495 NM_001260492	RDX
PH_hs_0007586	0.102	2.45316	NM_001204880 NM_003338	UBE2D1
PH_hs_0023879	0.0653	2.45086	NM_078469	BCCIP
PH_hs_0062515	0.0769	2.45032	NM_006178 NR_040116	NSF
PH_hs_0036605	0.023	2.45005
PH_hs_0019260	0.184	2.44937	NM_001085423	MILR1
PH_hs_0032802	0.000289	2.44826	NM_013430 NM_199127	GGT1|GGTLC2
PH_hs_0023155	0.0632	2.44326	NM_020311	ACKR3
PH_hs_0060721	0.0042	2.44305	NM_001177711 NM_001003793 NM_001003792	RBMS3
PH_hs_0006081	0.00473	2.44272	NM_000943	PPIC
PH_hs_0009378	0.0398	2.44186	NM_014665 NM_001272036	LRRC14
PH_hs_0035820	0.000193	2.44136	NM_145001	STK32A
PH_hs_0048261	0.00327	2.44069	NM_001114726 NM_001174164	PRRT4
PH_hs_0029357	0.000868	2.43899	NM_003440	ZNF140
PH_hs_0033290	0.0509	2.43849	NM_001242546 NM_001242548 NM_173473 NM_001242547 NR_038392 NR_038391	ANAPC16
PH_hs_0042488	0.102	2.43639	NM_080860	RSPH1
PH_hs_0061954	0.177	2.43485	NM_001142590 NM_001142589 NM_001142588 NM_001142587 NM_014223	NFYC
PH_hs_0042852	0.161	2.43441	NM_001005490	OR6C74
PH_hs_0062296	0.0451	2.4333	NM_201402 NM_001256874 NM_001256872 NM_001256873 NM_001256871 NM_001256869 NR_046416 NM_001242332 NM_001242331 NM_001242330 NM_001242328 NM_001242327 NM_001242326 NM_001256867 NM_001256863 NM_001256862 NM_001256861 NM_001256860 NM_001256859 NM_001256857 NM_001256855 NM_001256854 NM_001256853 NM_001256852 NM_001256894 NM_001242329	USP17L2|USP17L4|USP17L8|USP17L1|USP17L3|USP17L7|USP17L9P|USP17L29|USP17L28|USP17L27|USP17L26|USP17L24|USP17L25|USP17L30|USP17L22|USP17L21|USP17L20|USP17L19|USP17L18|USP17L17|USP17L13|USP17L11|USP17L12|USP17L10|USP17L15|USP17L5
PH_hs_0044679	0.00141	2.43274	NM_001080393	GXYLT2
PH_hs_0062910	0.000448	2.43268
PH_hs_0048931	0.371	2.4315	NM_002238 NM_172362	KCNH1
PH_hs_0042745	0.000625	2.42979	NM_001003443	OR56A3
PH_hs_0060911	0.231	2.42912	NM_171829 NM_014407 NM_171830 NM_171828 NR_028135	KCNMB3
PH_hs_0049489	3.14e-05	2.42695	NR_001562 NM_004039 NM_001002857 NM_001002858 NM_001136015 NR_001446	ANXA2P1|ANXA2|ANXA2P3
PH_hs_0009056	0.0221	2.42519	NM_001111067 NM_001105	ACVR1
PH_hs_0063179	0.434	2.42479
PH_hs_0011337	0.0297	2.42465	NR_026839 NR_026838 NR_026842 NR_026841 NR_026840	DSCR8
PH_hs_0060441	7.85e-05	2.42293	NM_001243403	CLEC16A
PH_hs_0027581	0.000635	2.42196	NM_018449	UBAP2
PH_hs_0044699	0.0375	2.42172	NM_018849 NM_018850 NM_000443	ABCB4
PH_hs_0005360	0.34	2.42116	NM_031451 NM_001130011	TEX101
PH_hs_0061626	0.245	2.42003
PH_hs_0013204	0.189	2.42003	NM_153373	PHYKPL
PH_hs_0026811	0.00664	2.41859	NM_001130413 NR_037668	SCNN1D
PH_hs_0003544	0.000791	2.41792	NM_001204	BMPR2
PH_hs_0008191	0.141	2.41728	NM_001836	CMA1
PH_hs_0046330	0.0355	2.4171	NM_001136506	SLC22A24
PH_hs_0040567	0.00597	2.41692	NM_001008226	SAXO2
PH_hs_0061716	0.249	2.41653	NM_025077	TOE1
PH_hs_0047687	0.0165	2.41418	NM_015110	SMC5
PH_hs_0004858	0.321	2.4119	NM_001127715 NM_139244	STXBP5
PH_hs_0024606	0.00607	2.41035	NM_003387 NM_001077269	WIPF1
PH_hs_0027315	0.213	2.4102	NM_024898	DENND1C
PH_hs_0033531	0.026	2.40989	NM_024686	TTLL7
PH_hs_0009727	0.117	2.40842	NM_006215	SERPINA4
PH_hs_0011667	0.0462	2.40762	NM_024059	C20orf195
PH_hs_0031636	0.000752	2.40381	NR_047021	LINC00433
PH_hs_0030081	0.0535	2.40245	NM_001010	RPS6
PH_hs_0004795	0.378	2.40008	NM_001143775 NM_015343	CTDNEP1
PH_hs_0019812	0.00164	2.39775	NM_178821	DAW1
PH_hs_0046498	1.72e-05	2.39548	NM_002125	HLA-DRB5
PH_hs_0063588	0.0185	2.39498	NM_001001555 NM_001001550 NM_001001549 NM_005311	GRB10
PH_hs_0004985	0.0118	2.3949	NM_001080745 NM_001080744 NM_001346	DGKG
PH_hs_0023493	0.442	2.39482	NM_014761 NM_001270979 NM_001270978 NM_001270977 NM_001270976 NM_001270975	IST1
PH_hs_0016378	0.00441	2.39318	NM_004061	CDH12
PH_hs_0020513	0.00876	2.39251	NM_001129995 NM_001129994 NM_024076	KCTD15
PH_hs_0023345	0.287	2.39196	NM_001079846 NM_004380	CREBBP
PH_hs_0048489	0.00981	2.38925	NM_003036	SKI
PH_hs_0024005	0.117	2.38645	NM_017758	ALKBH5
PH_hs_0045147	0.0121	2.38634	NM_001077710	FAM110C
PH_hs_0005322	0.00365	2.38558	NM_139289 NM_003886	AKAP4
PH_hs_0030195	0.0154	2.38432	NM_003009	SEPW1
PH_hs_0026654	0.00268	2.38372	NM_001258211 NM_172366	FBXO16
PH_hs_0010637	0.000473	2.38364	NM_001039395	SPATA6L
PH_hs_0003484	0.000159	2.38347	NM_153028	ZNF75A
PH_hs_0022394	0.0531	2.38296	NM_018397	CHDH
PH_hs_0032475	0.0274	2.38281	NM_000769	CYP2C19
PH_hs_0045366	0.00144	2.37906	NM_000544	TAP2
PH_hs_0038194	0.147	2.37691	NM_002409 NM_001098270	MGAT3
PH_hs_0042411	0.00684	2.37502	NM_002381	MATN3
PH_hs_0042913	0.354	2.37331	NM_001005518	OR6C65
PH_hs_0043315	0.0163	2.37273	NM_032279	ATP13A4
PH_hs_0007608	0.218	2.37051	NM_001168320 NM_006675	TSPAN9
PH_hs_0025799	0.0896	2.36902	NM_001744	CAMK4
PH_hs_0041185	0.00081	2.36751	NM_024949	WWC2
PH_hs_0035525	0.0846	2.36628	NM_002491 NM_001257102	NDUFB3
PH_hs_0007447	0.0518	2.36404	NM_152578	FMR1NB
PH_hs_0021950	0.166	2.36386	NM_007313 NM_005157	ABL1
PH_hs_0044607	0.127	2.36381	NM_001438 NM_206595 NM_206594 NM_001134285 NM_001243519 NM_001243518 NM_001243515 NM_001243514 NM_001243513 NM_001243512 NM_001243511 NM_001243510 NM_001243509 NM_001243507 NM_001243506 NM_001243505	ESRRG
PH_hs_0022857	0.0827	2.36364	NM_001244	TNFSF8
PH_hs_0029074	0.0111	2.36185	NM_182577	ODF3L2
PH_hs_0026886	0.00275	2.36108	NR_106813	MIR6755
PH_hs_0017007	0.0331	2.36106	NM_144968	RIBC1
PH_hs_0044644	0.506	2.36078	NM_000707	AVPR1B
PH_hs_0062674	0.00087	2.36064	NM_001004687	OR2L3
PH_hs_0061699	0.00432	2.35899	NM_001171039 NM_001171038 NM_004043	ASMT
PH_hs_0026104	0.0208	2.35834	NM_014612	FAM120A
PH_hs_0042085	0.0624	2.35767	NM_001012414	TRIM61
PH_hs_0035311	0.0542	2.35717	NM_001193306 NM_002029	FPR1
PH_hs_0003114	0.236	2.35277	NM_005098	MSC
PH_hs_0011521	0.0695	2.35229	NM_014388	DIEXF
PH_hs_0023295	0.0399	2.35175	NM_016524	SYT17
PH_hs_0043162	0.0187	2.34974	NM_014373	GPR160
PH_hs_0005555	0.202	2.34922	NR_103540 NR_103539	IBA57-AS1
PH_hs_0034243	0.0858	2.34891	NM_001243328 NM_001243327 NM_001243325 NM_139165	RAET1E
PH_hs_0000500	0.00416	2.34745	NM_017898
PH_hs_0027622	0.183	2.34602	NM_144964	TRMT10B
PH_hs_0023702	0.00719	2.34503	NM_024615 NM_001178056 NM_001178055	PARP8
PH_hs_0047891	0.000691	2.34383	NM_144985 NM_022478	CDH24
PH_hs_0024819	0.00114	2.34273	NM_001901	CTGF
PH_hs_0002693	0.000362	2.3404	NM_017818	WRAP73
PH_hs_0001173	0.00144	2.33875	NM_144669	GLT1D1
PH_hs_0062357	0.0768	2.33853	NM_001200049	CFAP46
PH_hs_0049435	0.0606	2.33787	NM_018202	TMEM57
PH_hs_0008788	0.0298	2.33716	NM_015062	PPRC1
PH_hs_0006024	0.0454	2.33559	NM_005028	PIP4K2A
PH_hs_0012949	9.55e-05	2.33544	NM_012392 NR_033686 NR_033688	PEF1
PH_hs_0032398	0.000362	2.33424	NM_006952	UPK1B
PH_hs_0048158	0.000927	2.33362	NM_001256071	RNF213
PH_hs_0043552	0.00861	2.3334	NM_001261844 NM_014796 NM_001098815 NM_001136030	TESPA1
PH_hs_0001139	0.0476	2.33223	NM_004804	CIAO1
PH_hs_0022332	0.0106	2.32739	NM_001145998 NM_021082	SLC15A2
PH_hs_0002851	0.23	2.32729	NM_020774	MIB1
PH_hs_0045134	0.000305	2.32703	NM_033063	MAP6
PH_hs_0028137	0.0324	2.32586	NM_033427	CTTNBP2
PH_hs_0006207	0.00169	2.32445	NM_001080534	UNC13C
PH_hs_0023838	0.0947	2.32214	NM_138386	NAF1
PH_hs_0061652	0.115	2.31626	NM_001007097	NTRK2
PH_hs_0011639	0.0154	2.31532	NM_012414	RAB3GAP2
PH_hs_0019527	0.0607	2.3118	NM_032857	LACTB
PH_hs_0043513	0.0247	2.31158	NM_001243900 NM_203346 NM_005336	HDLBP
PH_hs_0021497	0.175	2.30831	NM_080820	DTD1
PH_hs_0035919	0.124	2.30757	NM_199133 NM_001258388 NM_001258389 NR_047670 NR_047669 NR_047668	FAM173B
PH_hs_0048098	0.00142	2.30692	NM_006068	TLR6
PH_hs_0031070	0.0105	2.30581	NM_001007464 NM_016104 NM_015952	RWDD1
PH_hs_0062377	0.00625	2.30492	XM_011511086 XM_011511085 XM_011511084 XM_011511083 XM_011511082 XM_011511081 XM_011511080 XM_011511079 XM_011511078 XM_011511077 XM_011511076 XM_011511075 NM_001287395	MROH2A
PH_hs_0024229	0.226	2.30044	NM_006633	IQGAP2
PH_hs_0000081	0.0209	2.29845	NM_000423	KRT2
PH_hs_0044290	0.145	2.29808	NM_001013627	NHSL2
PH_hs_0031430	0.0031	2.29711	NR_073177	LOC100996455
PH_hs_0025183	0.129	2.2945	NM_001029864	KIAA1755
PH_hs_0026910	0.0959	2.29402	NM_172201	KCNE2
PH_hs_0061278	0.377	2.29312	NM_001193421 NM_173485	TSHZ2
PH_hs_0049216	0.00143	2.29195	NR_024100	LINC00323
PH_hs_0029286	0.00299	2.29107	NM_176806 NM_004531	MOCS2
PH_hs_0005477	0.0349	2.28986	NM_182541	TMEM31
PH_hs_0014395	0.0665	2.28885	NM_014169	CHMP4A
PH_hs_0049553	0.0008	2.28801	NM_032946 NR_028089	NXF5
PH_hs_0046243	0.0614	2.28662	NM_001172111 NM_001172110 NM_001172109 NM_001166340 NM_145204	SENP8
PH_hs_0044255	0.000148	2.28598	NM_001080472	FITM2
PH_hs_0031909	0.0191	2.28514	NM_003614	GALR3
PH_hs_0009276	0.01	2.28495	NM_001025199 NM_001025197 NM_004000	CHI3L2
PH_hs_0025818	0.000114	2.28447	NM_004459 NM_182641	BPTF
PH_hs_0022944	0.0317	2.28411	NM_001008712	RBPMS
PH_hs_0063221	0.116	2.28344
PH_hs_0061223	0.0165	2.28325	NM_145716 NM_018070 NM_001009955	SSBP3
PH_hs_0009897	0.00191	2.2825	NM_032536	NTNG2
PH_hs_0063491	0.0263	2.28156	NR_026548 NR_026547	TSPEAR-AS2
PH_hs_0042684	0.178	2.28146	NM_001001917	OR56A1
PH_hs_0035946	0.0368	2.27986	NM_017858	TIPIN
PH_hs_0001048	0.0122	2.27774	NM_001243280 NM_001627	ALCAM
PH_hs_0012876	0.0085	2.277	NM_032552	DAB2IP
PH_hs_0048010	0.0312	2.27678	NM_001267066 NM_001267065 NM_001267068 NM_001267067 NM_001267064 NM_001267063 NM_001267062 NM_001100623 NM_017958	PLEKHB2
PH_hs_0033773	0.000551	2.27396	NM_001077443 NM_001077442 NM_004500 NM_031314	HNRNPC
PH_hs_0022590	0.0116	2.27339
PH_hs_0046978	0.000982	2.27258
PH_hs_0061541	0.0633	2.27207	NM_015680	CNPPD1
PH_hs_0036950	0.0397	2.26901
PH_hs_0062901	0.102	2.26796
PH_hs_0044787	0.00905	2.26682	NM_145053	UBQLNL
PH_hs_0018171	0.0273	2.26575	NM_001166116 NM_003275	TMOD1
PH_hs_0024431	0.153	2.26281	NM_001039569	AP1S3
PH_hs_0022302	0.351	2.26045	NM_001185054 NM_017488 NM_001617	ADD2
PH_hs_0001754	0.0226	2.25909	NM_176096	CDK5RAP3
PH_hs_0063658	0.0379	2.25894	NM_001040272	ADAMTSL1
PH_hs_0045327	0.0684	2.25818	NR_001296	PRSS3P2
PH_hs_0049055	0.102	2.25672	NM_001128 NM_001030007	AP1G1
PH_hs_0018593	0.0674	2.25622	NM_016433	GLTP
PH_hs_0024141	0.0032	2.25217	NM_001018056 NM_003383	VLDLR
PH_hs_0047289	0.124	2.25184	NM_004805	POLR2D
PH_hs_0024004	0.0181	2.24856	NM_004175	SNRPD3
PH_hs_0012264	0.0768	2.24826
PH_hs_0034662	0.223	2.24802	NM_001135179 NM_016598	ZDHHC3
PH_hs_0037752	0.000503	2.24773	NM_152432	ARHGAP42
PH_hs_0001169	0.0277	2.2472	NM_152652 NM_001214909 NM_001214907 NM_001214906	ZNF48
PH_hs_0031699	0.148	2.23935	NM_014227	SLC5A4
PH_hs_0062591	0.00214	2.23833	NM_015975	TAF9B
PH_hs_0031996	0.000659	2.23811	NM_033512	TSPYL5
PH_hs_0042191	0.0751	2.23588	NM_033057	OR2B2
PH_hs_0028065	0.268	2.23538	NM_000034	ALDOA
PH_hs_0049230	0.000166	2.23486	NM_003199 NM_001243235 NM_001243232 NM_001083962 NM_001243236 NM_001243234 NM_001243233 NM_001243231 NM_001243230 NM_001243228 NM_001243227 NM_001243226	TCF4
PH_hs_0043158	0.0113	2.23335	NM_001271606 NM_006317	BASP1
PH_hs_0014007	0.00354	2.2327	NM_001142522 NM_012177	FBXO5
PH_hs_0035812	0.00201	2.23205	NM_145699 NM_001193289	APOBEC3A|APOBEC3A_B
PH_hs_0022362	0.0346	2.23156	NM_152519	KANSL1L
PH_hs_0009718	0.0378	2.23156	NM_003775	S1PR4
PH_hs_0017315	0.0264	2.23053	NM_138702 NM_177456	MAGEC3
PH_hs_0045169	0.047	2.22896	NM_001195470 NM_001131010 NM_002971	SATB1
PH_hs_0007040	0.153	2.2277	NM_014470	RND1
PH_hs_0035248	0.0526	2.2274	NM_001008743	SULT1C3
PH_hs_0022073	0.0551	2.22663	NM_014805	EPM2AIP1
PH_hs_0038198	0.0297	2.22582	NR_015440	LINC00982
PH_hs_0022706	0.00703	2.22235	NR_046431 NM_025099	CTC1
PH_hs_0031987	0.000534	2.22036	NM_001170460 NM_006201 NM_033018	CDK16
PH_hs_0043108	0.0443	2.21886	NM_000787	DBH
PH_hs_0060534	0.0513	2.21799	NM_018306	TMEM40
PH_hs_0038513	0.000291	2.21754	NM_001265590 NM_001265589 NM_201430 NM_201429 NM_201428 NM_006054 NR_049751 NR_049750	RTN3
PH_hs_0028519	0.0356	2.21476	NM_017820	EXD3
PH_hs_0031768	0.00717	2.21429	NM_198256	E2F6
PH_hs_0031596	0.000639	2.21215	NM_002974	SERPINB4
PH_hs_0063300	0.00044	2.21142
PH_hs_0000528	0.0126	2.21079	NM_024057	NUP37
PH_hs_0036140	0.000221	2.20894	NM_001114132	NBEAL1
PH_hs_0025293	0.174	2.20815	NM_006097 NM_181526	MYL9
PH_hs_0048415	0.0595	2.20619	NM_001015880 NM_004670	PAPSS2
PH_hs_0019737	0.511	2.2058	NM_001244666 NM_003164	STX5
PH_hs_0044812	0.00202	2.20543	NM_014317	PDSS1
PH_hs_0033768	0.0297	2.20451	NM_206893	MS4A10
PH_hs_0012401	0.107	2.20396	NM_001256405 NM_012308 NR_027473	KDM2A
PH_hs_0044458	0.505	2.20318	NM_178181	CDCP1
PH_hs_0007194	0.0995	2.20197	NM_004869	VPS4B
PH_hs_0027225	0.206	2.20118	NM_152649	MLKL
PH_hs_0015601	0.00225	2.20103	NM_022819	PLA2G2F
PH_hs_0062621	0.000286	2.19781	NM_001190489	MTRNR2L7
PH_hs_0016426	0.13	2.19685	NM_032214 NM_175077	SLA2
PH_hs_0033103	0.0083	2.19654	NM_152896 NR_046386	UHRF2
PH_hs_0012873	0.0014	2.19587	NM_033194	HSPB9
PH_hs_0035435	0.277	2.19199	NM_021194	SLC30A1
PH_hs_0014874	0.000937	2.18799	NM_025004	CCDC15
PH_hs_0004748	0.0221	2.18797	NM_001130043 NM_001130042 NM_001889 NM_001134759	CRYZ
PH_hs_0061877	0.00196	2.18782	NM_001256888 NM_001256887 NM_001256889 NM_153036	FAM26D
PH_hs_0029131	0.216	2.18712	NM_001172780 NM_001172779 NM_153353	LRRC34
PH_hs_0060698	0.18	2.18558	NM_006352 NM_205768	ZBTB18
PH_hs_0002179	0.0287	2.18448	NM_020925	CACHD1
PH_hs_0040104	0.0017	2.1829	NM_001097642 NM_000166	GJB1
PH_hs_0040362	0.00129	2.18177	NM_206855 NM_206854 NM_206853	QKI
PH_hs_0035650	0.0225	2.18043	NM_152453	TMCO5A
PH_hs_0035655	0.00347	2.17954	NM_182983 NM_002151	HPN
PH_hs_0001041	0.00526	2.17901	NM_005934	MLLT1
PH_hs_0010122	0.00105	2.17872	NM_000495 NM_033380	COL4A5
PH_hs_0000421	0.441	2.1787	NM_014873	LPGAT1
PH_hs_0018477	0.000495	2.17695	NM_173520	C9orf62
PH_hs_0042469	0.12	2.17509	NM_001105569	MSGN1
PH_hs_0000178	0.196	2.1742	NM_001243	TNFRSF8
PH_hs_0026799	0.0247	2.17354	NM_020933 NM_001190791	ZNF317
PH_hs_0061971	0.177	2.17168	NM_001185091 NM_001185090 NM_021569 NM_007327 NM_000832	GRIN1
PH_hs_0042963	0.448	2.17003	NR_024481	FAM205BP
PH_hs_0023698	0.00409	2.17001	NM_001144063 NM_020896 NM_145638	OSBPL5
PH_hs_0046378	0.123	2.16854	NM_198542	ZNF773
PH_hs_0029801	0.0166	2.1632	NM_203284 NM_005349 NM_015874 NM_203283	RBPJ
PH_hs_0027170	0.412	2.16282	NM_001122848 NM_001122847 NM_001206931 NM_003044	SLC6A12
PH_hs_0018288	0.000399	2.16184	NM_207445	C15orf54
PH_hs_0000113	0.00125	2.16173	NM_001242525 NM_001242524 NM_033554	HLA-DPA1
PH_hs_0042904	0.0909	2.1617	NM_001025232	CLLU1OS
PH_hs_0025848	0.000903	2.1605	NM_001256394 NM_017948 NR_046106	NOL8
PH_hs_0026374	0.0024	2.15878	NM_032530	ZNF594
PH_hs_0060944	0.00988	2.15751	NM_012307	EPB41L3
PH_hs_0019919	0.249	2.15748	NM_018663	PXMP2
PH_hs_0030054	0.167	2.15454	NM_005850	SF3B4
PH_hs_0039826	0.077	2.15441	NM_177534	SULT1A1
PH_hs_0031510	0.00226	2.14967	NM_198147	ABHD15
PH_hs_0024862	0.0953	2.14955	NM_024727	LRRC31
PH_hs_0016555	0.0558	2.14897	NM_001031734	FDX1L
PH_hs_0015568	0.253	2.14887	NM_001037333 NM_014376	CYFIP2
PH_hs_0019823	0.149	2.14564	NM_181873 NM_001145862	MTMR11
PH_hs_0043731	0.0186	2.14546	NM_001587 NM_000276	OCRL
PH_hs_0002361	0.513	2.14539	NM_001173990 NM_001173991 NM_016499	TMEM216
PH_hs_0043079	0.145	2.14463	NM_001178142 NM_001178141 NM_001178140 NM_001178139 NM_001178138 NM_006286	TFDP2
PH_hs_0061391	0.0041	2.14337	NM_133459	CCBE1
PH_hs_0003925	0.000351	2.1428	NM_032786	ZC3H10
PH_hs_0033136	0.000136	2.14257	NM_001178100 NM_172102 NM_172101 NM_172213	CD8B
PH_hs_0047989	0.253	2.13896	NM_001042539 NM_002383	MAZ
PH_hs_0044802	0.000167	2.13825	NM_030905	OR2J2
PH_hs_0047590	0.00886	2.13393	NM_022754	SFXN1
PH_hs_0004254	0.000303	2.1331	NM_001242829 NM_001006115 NM_153273	IP6K1
PH_hs_0036519	0.111	2.13307	NR_015361	LOC440896
PH_hs_0025600	0.00377	2.1323	NM_001258331 NM_001258330 NM_001258329 NM_012156 NM_177996	EPB41L1
PH_hs_0043811	0.0199	2.1322	NM_001242671	C20orf78
PH_hs_0045019	0.0701	2.12891	NM_001002912	ERICH3
PH_hs_0063001	0.0745	2.12819
PH_hs_0027849	0.000203	2.12807	NM_001170689 NM_001170688 NM_001170687 NM_001170686 NM_080875 NR_033183	MIB2
PH_hs_0049060	0.000606	2.12799	NM_001145475	FAM186A
PH_hs_0023225	0.337	2.12695	NM_001144971 NM_001144969 NM_001144968 NM_001144965 NM_001144966 NM_001144970 NM_015277 NM_001144967 NM_001243960 NM_001144964	NEDD4L
PH_hs_0033643	0.0487	2.12656	NM_001010909	MUC21
PH_hs_0024152	0.0214	2.12513	NM_015104	ATG2A
PH_hs_0031004	0.0361	2.12149	NM_001037639 NM_018622	PARL
PH_hs_0045661	0.00126	2.12031	NM_001005270	OR4C12
PH_hs_0062495	0.0618	2.12021	NR_027000 XR_956510 XR_956509 XR_956508 XR_956507 XR_956506 XR_948907 XR_948906 XR_948905 XR_948904 XR_941390	LINC00965|LOC105379756|LOC105379215|LOC105377802
PH_hs_0036142	0.000442	2.1192	NM_198281	GPRIN3
PH_hs_0004444	0.000523	2.11758	NM_001270481 NM_002798	PSMB6
PH_hs_0048029	0.000528	2.11673	NM_000747	CHRNB1
PH_hs_0048891	0.00871	2.1167	XM_011534608 XM_011534607 XM_011534606 XM_011534605 XM_005265953 NM_001303241	CNOT6
PH_hs_0043801	0.0562	2.11665	NM_006567	FARS2
PH_hs_0000320	0.00136	2.11579	NM_000831	GRIK3
PH_hs_0022060	0.000539	2.11575	NM_178815	ARL5B
PH_hs_0003578	0.351	2.11509	NM_001289	CLIC2
PH_hs_0019848	0.00158	2.1145	NM_021969	NR0B2
PH_hs_0000862	0.00358	2.11283	NM_001167580 NM_014848	SV2B
PH_hs_0039346	0.00587	2.1081	NM_000980	RPL18A
PH_hs_0047206	0.0747	2.10449	NM_007371	BRD3
PH_hs_0062211	0.000114	2.10346	NM_003519 NM_003522	HIST1H2BL|HIST1H2BF
PH_hs_0042504	0.0828	2.10237	NM_014885 NM_001256712 NM_001256706 NM_001256710	ANAPC10
PH_hs_0061179	0.00157	2.10206
PH_hs_0004344	0.0603	2.10195	NM_000878	IL2RB
PH_hs_0060136	0.00129	2.10113	NM_001190452	MTRNR2L1
PH_hs_0027602	0.017	2.10108	NM_005445	SMC3
PH_hs_0062569	0.00266	2.0996	NM_176886	TAS2R45
PH_hs_0063379	0.0647	2.09883	NM_001272077 NM_002930	RIT2
PH_hs_0043308	0.00491	2.09818	NM_017706	WDR55
PH_hs_0031432	0.00134	2.09793	NM_173194 NM_173195 NM_173192 NM_173193 NM_014591 NM_173191	KCNIP2
PH_hs_0045692	0.01	2.0975	NM_044472	CDC42
PH_hs_0034117	0.018	2.09651	NM_001013628	DCAF12L2
PH_hs_0025763	0.00168	2.09624	NM_032017	STK40
PH_hs_0010746	0.00203	2.09542	NM_001198756 NM_031498 NM_001198755 NM_001198754	GNGT2
PH_hs_0039181	0.128	2.09365
PH_hs_0000395	0.0413	2.09327	NR_002714	REG1P
PH_hs_0010643	0.0234	2.09295	NM_000493	COL10A1
PH_hs_0024699	0.0582	2.0894	NM_002191	INHA
PH_hs_0000088	0.00324	2.08791	NM_022650 NM_002890	RASA1
PH_hs_0031127	6.01e-05	2.08743	NR_033896	FLJ46906
PH_hs_0035386	0.033	2.08359	NM_005660	SLC35A2
PH_hs_0039787	0.0264	2.08231
PH_hs_0012875	0.0221	2.08132	NM_001271937 NM_017909	RMND1
PH_hs_0060978	0.241	2.08117
PH_hs_0025429	0.449	2.08109	NM_001253823 NM_000712	BLVRA
PH_hs_0062418	0.202	2.07823	NM_001303622	MEIKIN
PH_hs_0047661	0.11	2.07785	NM_022780	RMND5A
PH_hs_0044585	0.0106	2.07747	NM_001146006 NM_004970 NR_027389	IGFALS
PH_hs_0012185	0.0509	2.07333	NM_178565	RSPO2
PH_hs_0045351	0.0663	2.07275
PH_hs_0001105	0.447	2.07221	NM_003793	CTSF
PH_hs_0001951	0.0121	2.07043	NM_022494	ZDHHC6
PH_hs_0001202	0.018	2.06781	NM_022750	PARP12
PH_hs_0012879	0.35	2.06779	NM_021244	RRAGD
PH_hs_0048791	0.000653	2.0671	NM_001123329	ZBTB1
PH_hs_0045198	0.00119	2.06644	NM_015837 NM_004108	FCN2
PH_hs_0042292	0.0261	2.06563	NM_002988	CCL18
PH_hs_0031622	0.00177	2.06493	NM_001199290 NM_144711	PHOSPHO2-KLHL23|KLHL23
PH_hs_0047798	0.00566	2.06375	NM_001197318 NM_001197319 NM_001197317 NM_001004419 NM_013269 NR_036693	CLEC2D
PH_hs_0027660	0.346	2.0632	NM_012482	ZNF281
PH_hs_0024510	0.00769	2.06253	NM_004321 NM_001244008	KIF1A
PH_hs_0049173	0.0359	2.06146	NM_144571	CNOT6L
PH_hs_0061414	0.122	2.06107	NM_001204112 NM_001204111 NM_001204110 NM_001204109 NM_001204108 NM_001204107 NM_001204106 NM_138627 NM_138626 NM_138625 NM_138624 NM_138623 NM_138622 NM_207003 NM_138621 NM_006538	BCL2L11
PH_hs_0005204	0.166	2.06073	NM_001145335 NM_173469	UBE2Q2
PH_hs_0025332	0.0508	2.06067	NM_012174 NM_153348	FBXW8
PH_hs_0014454	0.0693	2.05839	NM_001134774 NM_001134776 NM_001134775 NM_022822	KLC2
PH_hs_0024020	0.107	2.05731	NM_001127628 NM_000507	FBP1
PH_hs_0043626	0.000974	2.05725	NM_198508	KLRG2
PH_hs_0031470	0.0206	2.05654	NM_020653	ZNF287
PH_hs_0045666	0.124	2.05622	NM_002983	CCL3
PH_hs_0025620	0.000463	2.05618	NM_145663	DBF4B
PH_hs_0027930	0.0197	2.05574	NM_030952	NUAK2
PH_hs_0034067	0.139	2.05562	XR_955170 XR_943179	LOC105378085
PH_hs_0034461	0.0365	2.05528	NM_057175	NAA15
PH_hs_0044464	0.00648	2.0535	NM_003160 NM_001015879 NM_001015878	AURKC
PH_hs_0047028	0.0831	2.05226	NM_207499	PTCHD4
PH_hs_0023143	0.159	2.05207
PH_hs_0047187	0.0013	2.05184
PH_hs_0035830	0.195	2.05027	NM_001010858	RNF187
PH_hs_0063209	0.00577	2.04965
PH_hs_0022434	0.0572	2.04918	NM_004818	DDX23
PH_hs_0025790	0.374	2.04861	NM_001017373 NM_001258275	SAMD3
PH_hs_0014411	0.0299	2.04856	NM_000528 NM_001173498	MAN2B1
PH_hs_0004926	0.0211	2.04831	NM_145168	SDR42E1
PH_hs_0022980	0.00028	2.04825	NM_030795	STMN4
PH_hs_0047864	0.166	2.04784	NM_001164723 NM_001164722 NM_001164721 NM_000952	PTAFR
PH_hs_0001899	0.065	2.04687	NM_001136530 NM_001136528 NM_006216 NR_073116	SERPINE2
PH_hs_0001940	0.00369	2.04557	NM_001165257 NM_013243	SCG3
PH_hs_0032282	0.000793	2.04495	NM_032566	SPINK7
PH_hs_0035432	0.072	2.04416	NM_004688	NMI
PH_hs_0001627	0.00125	2.04244	NM_001166038 NM_001166037 NM_001166036 NM_001012756	ZNF260
PH_hs_0018581	0.0219	2.04133	NM_182907 NM_001198	PRDM1
PH_hs_0015636	0.0569	2.04126	NM_018646	TRPV6
PH_hs_0024815	0.00123	2.04051	NM_002687	PNN
PH_hs_0035554	0.257	2.03955	NM_001017971	ATP6AP1L
PH_hs_0032468	0.0062	2.03945	NM_001242801 NM_206894 NM_001242802 NM_001242800	ZNF790
PH_hs_0062116	0.0594	2.03764	NM_001102614 NM_054028 NM_152462	SLC35G6|SLC35G5|SLC35G3
PH_hs_0029491	0.401	2.03759	NM_014566 NR_033795 NM_002548	OR1D5|OR1D4|OR1D2
PH_hs_0040667	0.00345	2.03618	NM_001005273 NM_005852 NM_001005271	CHD3
PH_hs_0045297	0.00685	2.03519	NM_003996 NM_001509	GPX5
PH_hs_0031480	0.016	2.03348	NM_006454	MXD4
PH_hs_0010124	0.00133	2.03075	NM_001166691 NM_003318	TTK
PH_hs_0014675	0.00996	2.02851	NM_001009939 NM_002688
PH_hs_0041057	0.00133	2.02791	NM_015303 NM_001009921	VPS8
PH_hs_0035534	0.05	2.02675	NM_006660	CLPX
PH_hs_0025876	0.0554	2.02606	NM_001040033 NM_000560	CD53
PH_hs_0025663	0.000607	2.0249	NM_003241	TGM4
PH_hs_0044759	0.0124	2.0241	NM_016371	HSD17B7
PH_hs_0042472	0.000697	2.02397	NM_152324	TEX29
PH_hs_0043800	0.055	2.02357	NM_001159651 NM_138369	BOD1
PH_hs_0031367	0.0261	2.02345	NM_020141	TMEM167B
PH_hs_0011153	0.0278	2.02246	NM_175854	PAN3
PH_hs_0026075	0.0133	2.02243	NM_016200	LSM8
PH_hs_0048373	0.284	2.02195	NM_001695	ATP6V1C1
PH_hs_0014337	0.185	2.02159	NM_017420	SIX4
PH_hs_0034934	0.192	2.01748	NM_001005920	JMJD8
PH_hs_0063114	0.000211	2.01373
PH_hs_0061325	0.0542	2.01307	NM_024526 NM_133181 NM_139053	EPS8L3
PH_hs_0032985	0.12	2.01185	NM_001003760	KLHL31
PH_hs_0007109	0.0767	2.00995	NM_001012993	C9orf152
PH_hs_0048943	0.0151	2.00987	NM_000441	SLC26A4
PH_hs_0009814	0.114	2.00985	NM_013250	ZNF215
PH_hs_0024784	0.363	2.00938	NM_004662 NM_001372	DNAH9
PH_hs_0063546	0.000713	2.00852	NM_014488	RAB30
PH_hs_0009286	0.00113	2.00841	NM_015049	TRAK2
PH_hs_0043195	0.059	2.00806	NM_024299	PPDPF
PH_hs_0022307	0.00186	2.00715	NM_004786 NR_024546	TXNL1
PH_hs_0025951	0.00234	2.00714	NM_018266 NR_073506	TMEM39A
PH_hs_0049313	0.107	2.00701	NM_001884	HAPLN1
PH_hs_0021093	0.188	2.00668	NM_176782	FAM151A
PH_hs_0063537	0.394	2.00633	NM_003152	STAT5A
PH_hs_0024369	0.38	2.00451	NM_130783	TSPAN18
PH_hs_0024393	0.00019	2.00377	NM_001105562 NM_006048	UBE4B
PH_hs_0022017	0.256	2.00348	NM_001193515 NM_001193514 NM_001193513 NM_017964	SLC30A6
PH_hs_0030124	0.00651	2.00103	NM_183421 NM_183420 NM_012173	FBXO25
PH_hs_0040182	0.0369	2.00103	NM_138468	ICA1L
PH_hs_0015572	0.00671	1.99813	NM_001129889 NM_001922	DCT
PH_hs_0048737	0.115	1.99756	NM_001172418 NM_152733 NM_001099272 NM_052893	BTBD9
PH_hs_0002414	0.0173	1.99484	NM_014412 NM_001007214	CACYBP
PH_hs_0031222	0.0352	1.99437	NM_018101 NM_001256875	CDCA8
PH_hs_0010944	0.194	1.99392	NM_013396	USP25
PH_hs_0048457	0.104	1.99214	NM_004440	EPHA7
PH_hs_0001472	0.0869	1.99078	NM_001006614 NM_016303 NM_001006613 NM_001006612	WBP5
PH_hs_0031756	0.118	1.98887	NM_001040709	SYPL2
PH_hs_0001762	0.023	1.98795	NM_021205 NR_037962	RHOU
PH_hs_0029965	0.0096	1.98673	NM_194436 NM_153486	LDHD
PH_hs_0013670	0.133	1.98416	NM_001184736 NM_001184733 NM_001184732 NM_004254	SLC22A8
PH_hs_0035709	0.229	1.98409	NM_001193435 NM_001193434 NM_024889	PLEKHS1
PH_hs_0002378	0.147	1.98406	NM_017772	TBC1D22B
PH_hs_0061973	0.0531	1.98147	NM_001001551 NM_001256915 NR_046422 NR_046421	IDNK
PH_hs_0033769	0.0415	1.98058	NM_001008778	SPDYC
PH_hs_0010355	0.381	1.97945	NM_001037537 NM_006214	PHYH
PH_hs_0025857	0.328	1.97614	NM_001014434 NM_020204	LHX9
PH_hs_0061998	0.267	1.97504	NM_032635 NM_001242598 NM_001242597	TMEM147
PH_hs_0009728	0.00872	1.97491	NM_001130065 NM_004145	MYO9B
PH_hs_0014941	0.467	1.97188	NM_025075	THOC7
PH_hs_0010470	0.196	1.97087	NM_145178	ATOH7
PH_hs_0035873	0.0122	1.97071	NM_001202514 NM_001202513 NM_002357	MXD1
PH_hs_0023197	0.0687	1.96947	NM_001164749 NM_001165893 NM_173159 NM_022123	NPAS3
PH_hs_0024050	0.0824	1.96798	NM_007271	STK38
PH_hs_0047688	0.00145	1.96762	NM_003643	GCM1
PH_hs_0033480	0.361	1.96696	NM_003613	CILP
PH_hs_0010828	0.000702	1.96646	NM_005651	TDO2
PH_hs_0012290	0.00959	1.96635	NM_080798 NM_080800 NM_080802 NM_080805 NM_080801 NM_001130103	COL13A1
PH_hs_0011634	0.212	1.96577	NM_004173	SLC7A4
PH_hs_0041159	0.000103	1.96527	NM_015205 NM_032189	ATP11A
PH_hs_0062607	0.171	1.96444	NM_032822	FAM136A
PH_hs_0047176	0.000678	1.96433
PH_hs_0045502	0.000271	1.96285	NM_001199782 NM_001199781 NM_003774	POC1B-GALNT4|GALNT4
PH_hs_0012624	0.181	1.96248	NM_020999	NEUROG3
PH_hs_0063134	0.000207	1.96239
PH_hs_0026702	0.221	1.96128	NM_013245	VPS4A
PH_hs_0049684	0.00283	1.96064	NM_001004696 NM_001004694	OR2T4|OR2T29
PH_hs_0044621	0.00342	1.9604	NM_001036645 NM_001031693	HHLA3
PH_hs_0005773	0.29	1.95954	NM_006342	TACC3
PH_hs_0023329	0.0213	1.95928	NM_004458 NM_022977	ACSL4
PH_hs_0045558	0.317	1.9572	NM_019103 NM_001003692	ZMAT5
PH_hs_0007707	0.0511	1.95657	NM_013256	ZNF180
PH_hs_0061914	0.12	1.95651	NM_025212	CXXC4
PH_hs_0022598	0.0193	1.95394	NM_005838	GLYAT
PH_hs_0061452	0.00617	1.9534	NM_001127496 NM_030964	SPRY4
PH_hs_0048926	0.000733	1.95227	NM_015393	PARM1
PH_hs_0048479	0.0566	1.95146	NM_001242618 NM_001242617 NM_018698	NXT2
PH_hs_0043786	0.268	1.95117	NM_001035513 NM_001035512 NM_001035511 NM_003001	SDHC
PH_hs_0014794	0.00316	1.95019	NM_181746 NM_022075	CERS2
PH_hs_0062804	0.000896	1.94927	XM_005257792 NM_004710	SYNGR2
PH_hs_0048132	0.0386	1.94904	NM_000342	SLC4A1
PH_hs_0024933	0.0906	1.94792	NM_001198665 NM_015313	ARHGEF12
PH_hs_0028103	0.000284	1.94768	NM_020415 NM_001193374	RETN
PH_hs_0048409	0.346	1.94742	NM_003762 NM_001185127	VAMP4
PH_hs_0049289	0.0822	1.94505	NM_005967	NAB2
PH_hs_0035345	0.088	1.94372	NM_004148	NINJ1
PH_hs_0022921	0.115	1.94206	NM_152261	TMEM263
PH_hs_0063305	2.35e-05	1.93977
PH_hs_0011840	0.0127	1.93967	NM_207417	C9orf171
PH_hs_0023081	0.323	1.93883	NM_014718	CLSTN3
PH_hs_0062741	0.0527	1.9388	NM_024114 NM_001105522 NR_027044 NM_001206627	TRIM48|TRIM49D2|LOC440040|TRIM49D1
PH_hs_0045846	0.00214	1.93852	NM_001166254 NM_001166253 NM_001130966 NM_030984 NM_001061 NR_029394	TBXAS1
PH_hs_0043285	0.503	1.93852	NM_003941	WASL
PH_hs_0004944	0.0031	1.93828	NM_001098200 NM_005292	GPR18
PH_hs_0040790	0.0483	1.93814	NM_030626 NM_001143757	LRRC27
PH_hs_0060639	0.186	1.93785	NM_004491	ARHGAP35
PH_hs_0032305	0.00144	1.93632	NR_003921	PMCHL1
PH_hs_0047851	0.00397	1.93568	NM_178457	ZNF831
PH_hs_0009944	0.424	1.93562	NM_004913	VPS9D1
PH_hs_0031473	0.101	1.93478	NM_019845	RPRM
PH_hs_0014820	0.101	1.9339	NM_020525	IL22
PH_hs_0013708	0.00547	1.93369	NM_016485	VTA1
PH_hs_0044939	0.083	1.93289	NM_003095	SNRPF
PH_hs_0035560	0.0297	1.93268	NM_020133	AGPAT4
PH_hs_0014995	0.136	1.93208	NM_014033	METTL7A
PH_hs_0032212	0.0128	1.93177	NM_001145426 NM_003651	YBX3
PH_hs_0038464	0.0752	1.93161	NM_018590	CSGALNACT2
PH_hs_0024118	0.0293	1.92974	NM_152755	CNPY4
PH_hs_0031831	0.0252	1.92933	NM_025211 NM_001135953	GKAP1
PH_hs_0032951	0.0106	1.92854	NM_014718	CLSTN3
PH_hs_0023373	0.208	1.92852	NM_032208	ANTXR1
PH_hs_0045619	0.000724	1.92788	NM_033247 NM_002675 NM_033246 NM_033249	PML
PH_hs_0020673	0.00157	1.927	NM_001143778 NM_017707	ASAP3
PH_hs_0060301	0.00414	1.92535	NM_004469	FIGF
PH_hs_0062316	0.106	1.9213	NM_175882	SPPL2C
PH_hs_0034853	0.352	1.9212	NM_004584	RAD9A
PH_hs_0022123	0.0614	1.92114	XM_011517089 XM_011517088 XM_011517087 XM_011517086 XM_011517085 XM_011517084 XM_011517083 XM_011517082 XM_011517081 XM_011517080 XM_011517079 XM_011517078 XM_011517077 XM_011517076 XM_011517075 XM_005250931 NM_016018 NM_001277196	PHF20L1
PH_hs_0014585	0.00101	1.9211	NM_016929 NM_001114086 NR_045673 NR_045672	CLIC5
PH_hs_0032440	0.298	1.92052	NM_181836	TMED7
PH_hs_0007013	0.0221	1.9205	NM_153356	TBC1D21
PH_hs_0061298	0.136	1.91836
PH_hs_0045053	0.000607	1.91805	NM_182639	HPS1
PH_hs_0012848	0.000771	1.91786	NM_145205	HMGB4
PH_hs_0005909	0.278	1.91772	NM_001271776 NM_001271775 NM_001271774 NM_001042368 NM_006266	RALGDS
PH_hs_0005549	0.0107	1.91731	NM_001191061 NM_001191060 NM_024698	SLC25A22
PH_hs_0022541	0.262	1.91706	NM_006331	EMG1
PH_hs_0043175	0.149	1.91695	NM_014762	DHCR24
PH_hs_0031390	5.91e-05	1.91609	NM_001201575 NM_001333	CTSV
PH_hs_0012739	0.0191	1.91546
PH_hs_0045597	0.0705	1.91498	NM_001143759 NM_001143758	LRRC27
PH_hs_0007238	0.256	1.91381	NM_001190997 NM_016615	SLC6A13
PH_hs_0035769	0.0933	1.91363	NM_005253	FOSL2
PH_hs_0031511	0.0341	1.91329	NM_016013 NR_045620	NDUFAF1
PH_hs_0032262	0.00677	1.91218	NM_133367	PAQR8
PH_hs_0006423	0.241	1.91159	NM_181785 NM_001135919	SLC46A3
PH_hs_0003548	0.000125	1.91095	NM_033305 NM_001018037	VPS13A
PH_hs_0039469	0.124	1.91018	NM_001040431	COA3
PH_hs_0063121	0.000299	1.90816
PH_hs_0024522	0.0991	1.90774	NM_005544	IRS1
PH_hs_0014336	0.113	1.90711	NM_015985	ANGPT4
PH_hs_0045397	0.202	1.90709	XR_171921 XR_110528	LOC729173
PH_hs_0004413	0.0113	1.90629	NM_000567	CRP
PH_hs_0003886	0.00471	1.90595	NM_144717	IL20RB
PH_hs_0027165	0.0903	1.90578	NM_024067	C7orf26
PH_hs_0000392	0.0153	1.90551	NR_026769	PPBPP2
PH_hs_0023587	0.181	1.90291	NM_017892	PRPF40A
PH_hs_0020153	0.131	1.90243	NM_005860	FSTL3
PH_hs_0003277	0.0109	1.90077	NM_000334	SCN4A
PH_hs_0026808	0.298	1.90073	NM_006512 NM_001199744	SAA4|SAA2-SAA4
PH_hs_0003634	0.216	1.89933	NM_181534	KRT25
PH_hs_0017371	0.0516	1.89916	NM_002185	IL7R
PH_hs_0012397	0.0299	1.89877	NM_006188 NM_001097622	OCM2|OCM
PH_hs_0045479	0.372	1.89793	NM_020412	CHMP1B
PH_hs_0018548	0.114	1.89738	NM_000216	ANOS1
PH_hs_0009667	0.0429	1.89668	NM_001080475	PLEKHM3
PH_hs_0039865	0.0601	1.89464	NM_001080424	KDM6B
PH_hs_0000244	0.441	1.89458	NM_002120	HLA-DOB
PH_hs_0032392	0.208	1.89179	NM_003849	SUCLG1
PH_hs_0061079	0.0341	1.89063
PH_hs_0062544	0.138	1.89035	NR_073404	LOC441081
PH_hs_0043579	0.000111	1.88889	NM_001130968 NM_001130967 NM_015481	ZNF385A
PH_hs_0034081	0.000601	1.88882	NM_001024613 NM_001160264	FEZF1
PH_hs_0008053	0.076	1.88817	NM_001256240 NM_001256238 NM_001256239 NM_001256237 NM_001256236 NM_001256235 NM_001145438 NM_014489 NR_045929 NR_045927 NR_045926 NR_045925 NR_027017 NR_027018 NR_027016 NR_045923	PGAP2
PH_hs_0006670	0.0518	1.88816	NM_207406 NM_001159547	BEND4
PH_hs_0062480	0.018	1.88652	NR_045529	ADAMTS7P1
PH_hs_0039344	0.00533	1.88469	NM_001082579 NM_001082578 NM_001082577 NM_001082576 NM_001031695 NM_014309	RBFOX2
PH_hs_0032167	0.0513	1.88455	NM_001145418	TTC28
PH_hs_0046886	0.00344	1.8845
PH_hs_0031183	0.00138	1.8833	NM_001005413 NM_007057 NM_032997	ZWINT
PH_hs_0049236	0.0573	1.88318	NM_001270	CHD1
PH_hs_0023992	0.0398	1.88307	NM_153713	LIX1L
PH_hs_0024947	0.129	1.88275	NM_016603 NM_001101801 NM_001101800	FAM13B
PH_hs_0048595	0.0556	1.88139	NM_205848 NM_001270805	SYT6
PH_hs_0042421	0.0527	1.88043	NM_006547	IGF2BP3
PH_hs_0015727	0.00261	1.88038	NM_022820 NM_057096 NM_057095	CYP3A43
PH_hs_0011255	0.251	1.88027	NM_032316	NICN1
PH_hs_0001935	0.163	1.87994	NM_000871	HTR6
PH_hs_0036211	0.000425	1.87962	NM_003983 NM_001076785	SLC7A6
PH_hs_0042952	0.0294	1.87928	NM_001271458 NM_001271457 NM_001136105	COLCA2
PH_hs_0044045	0.000617	1.87583	NM_001024603	C7orf77
PH_hs_0049595	0.19	1.87558	NM_002113 NM_005666	CFHR1|CFHR2
PH_hs_0004712	0.00147	1.87517	NM_001077188 NM_147175	HS6ST2
PH_hs_0061792	0.0864	1.87406
PH_hs_0029173	0.000489	1.87352	NM_198963	DHX57
PH_hs_0004738	0.000333	1.87209	NR_029467 NM_000655	SELL
PH_hs_0010733	0.182	1.87201	NM_024836	ZNF672
PH_hs_0001576	1.2e-05	1.87073	NM_001174160 NM_001174159 NM_022071	SH2D4A
PH_hs_0019065	0.00702	1.87055	NM_003657	BCAS1
PH_hs_0029842	0.0257	1.87055	NM_001136258 NM_001136257 NM_152621	SGMS2
PH_hs_0020432	0.0403	1.87034	NM_021095 NR_028323	SLC5A6
PH_hs_0024198	0.0109	1.87014	NM_001042	SLC2A4
PH_hs_0049035	0.00261	1.86769	NM_005399	PRKAB2
PH_hs_0046327	0.0013	1.86684	NM_176889	TAS2R20
PH_hs_0062694	0.154	1.8667	NM_001257305	KRTAP1-4
PH_hs_0062083	0.000559	1.86581	NM_001080514	SCX
PH_hs_0016118	0.0764	1.86545	NM_138361 NM_001005374 NM_001190723 NM_001005373	LRSAM1
PH_hs_0000689	0.00582	1.86484	NM_145012 NM_181698	CCNY
PH_hs_0035340	0.000753	1.86419	NM_001258457 NM_001143965 NM_001143964 NM_001143966 NM_016495	TBC1D7
PH_hs_0047480	0.301	1.86402	NM_016551	TM7SF3
PH_hs_0003214	0.208	1.86273	NM_144620 NM_001256387 NM_001256386 NM_001256385	LRRC39
PH_hs_0061334	0.183	1.86217	NR_036633 NM_001195677 NM_004738	VAPB
PH_hs_0025439	0.0634	1.86186	NM_001242539 NM_014071	NCOA6
PH_hs_0022079	0.00851	1.86135	NM_001164715 NM_183238	ZNF605
PH_hs_0049333	0.0337	1.85796	NM_020698	TMCC3
PH_hs_0033499	0.263	1.85781	NM_018392	ZGRF1
PH_hs_0003517	0.0703	1.85562	NM_001037343 NM_003159	CDKL5
PH_hs_0004177	0.0174	1.85525	NM_015417	SPEF1
PH_hs_0063240	0.342	1.85486
PH_hs_0006411	0.136	1.85482	NM_003830	SIGLEC5
PH_hs_0025431	0.0476	1.8535	NM_001130067 NM_015271	TRIM2
PH_hs_0041173	0.02	1.85328	NM_001098623 NM_052843 NM_001271223	OBSCN
PH_hs_0026663	0.121	1.85075	NM_001201407 NM_182531 NR_037705	ZNF778
PH_hs_0026301	0.135	1.85008	NM_013958 NM_013959 NM_001160005 NM_013962	NRG1
PH_hs_0043071	0.0625	1.84938	NM_001085384	ZNF154
PH_hs_0011084	0.000133	1.84851	NM_001159708 NM_001159710 NM_001159709 NM_001159707 NM_001040462 NM_024850	BTNL8
PH_hs_0043256	0.000116	1.84667	NR_034053 NM_001191028 NM_012470	TNPO3
PH_hs_0029969	0.026	1.84489	NM_005195	CEBPD
PH_hs_0022626	3.88e-05	1.8445	NM_005442	EOMES
PH_hs_0023280	0.115	1.84273	NM_016351 NM_021723 NM_021722	ADAM22
PH_hs_0004759	0.418	1.84047	NM_001087	AAMP
PH_hs_0045878	0.0923	1.83994	NM_003506 NM_001164616 NM_001164615	FZD6
PH_hs_0048224	0.00617	1.8399	NM_144570	HN1L
PH_hs_0007133	0.0574	1.83802	NM_001135774 NM_133633 NM_003490	SYN3
PH_hs_0039302	0.189	1.8379	NR_002727	RFPL1S
PH_hs_0044974	0.257	1.83759	NR_024274	CDKN2A-AS1
PH_hs_0026206	0.329	1.83671	NM_182701	GPX6
PH_hs_0003267	0.318	1.83499	NM_021637	TMEM35
PH_hs_0042372	0.318	1.83347	NM_020190	OLFML3
PH_hs_0015801	0.000757	1.83295	NM_032556 NM_173161	IL1F10
PH_hs_0000122	0.0125	1.83232	NM_001012636 NM_001012635 NM_001012634 NM_001012633 NM_001012632 NM_001012718 NM_001012631 NM_004221	IL32
PH_hs_0046052	0.0567	1.8322	NM_001184768 NM_001009584 NM_019007	ARMCX6
PH_hs_0047363	0.000117	1.83145	NM_021105	PLSCR1
PH_hs_0028560	0.00231	1.83094	NM_021073	BMP5
PH_hs_0032974	0.0653	1.82996	NM_175741	NUTM1
PH_hs_0035047	0.11	1.82973	NR_117091	LOC401286
PH_hs_0026701	0.283	1.82952	NM_014393 NM_001164385 NM_001164384	STAU2
PH_hs_0017668	0.0881	1.82938	NM_152590 NM_001256266 NM_001145728	LMNTD1
PH_hs_0032213	0.0151	1.82894	NM_001206559 NM_152705	POLR1D
PH_hs_0022684	0.147	1.82744	NM_001172646 NM_182797 NM_000933	PLCB4
PH_hs_0000112	0.0612	1.82688	NM_000644 NM_000643 NM_000646 NM_000645 NM_000642 NM_000028	AGL
PH_hs_0000365	0.00177	1.82589	NM_001868	CPA1
PH_hs_0018063	0.184	1.82551	NM_016609 NM_020372	SLC22A17
PH_hs_0022567	0.0162	1.82396	NM_178527	SLC9C2
PH_hs_0022209	0.253	1.82308	NM_152678	DENND6A
PH_hs_0042155	0.00018	1.82189	NM_016148	SHANK1
PH_hs_0024497	0.0727	1.82105	NM_001025598 NM_181720	ARHGAP30
PH_hs_0020121	0.00363	1.81966	NM_006224	PITPNA
PH_hs_0061711	0.212	1.81863
PH_hs_0048372	0.0168	1.81852	NM_001080398	KIAA0368
PH_hs_0022792	0.242	1.81775	NM_004183	BEST1
PH_hs_0047475	0.00318	1.81439	NM_144664	FAM76B
PH_hs_0004747	0.137	1.81372	NM_053035 NM_016071	MRPS33
PH_hs_0025977	0.0234	1.8134	NM_006292	TSG101
PH_hs_0061710	0.005	1.81258	NM_001199775 NM_001304	CPD
PH_hs_0062491	0.238	1.81191	NM_018088 NR_046343 NR_073395	FAM90A1|FAM90A7P|FAM90A25P
PH_hs_0015735	0.000472	1.80988	NM_001172435 NM_012233	RAB3GAP1
PH_hs_0060202	0.209	1.80947	XR_913839	LOC105369648
PH_hs_0044922	0.0439	1.80947	NM_005330	HBE1
PH_hs_0049069	0.496	1.80872	NM_207429 NM_001302648 NM_001302647 NM_001302646 NM_001302645 NM_001302644	COLCA1
PH_hs_0004374	0.0331	1.80735	NM_000296 NM_001009944	PKD1
PH_hs_0028251	0.11	1.80687	NM_001019	RPS15A
PH_hs_0023889	0.335	1.80667	NM_152616	TRIM42
PH_hs_0010698	0.0359	1.80494	NM_138720	HIST1H2BD
PH_hs_0048786	0.244	1.80491	NM_001178035 NM_001042475	CEP85L
PH_hs_0062228	0.00107	1.80445	NM_014582 NM_014581	OBP2A|OBP2B
PH_hs_0027169	0.0233	1.80418	NM_021173 NR_046413 NR_046412 NR_046411 NM_001256870	POLD4
PH_hs_0045485	0.111	1.80322	NM_001077637	WTH3DI
PH_hs_0042313	0.000189	1.80065	NM_002022	FMO4
PH_hs_0024480	0.375	1.79811	NM_020633	VN1R1
PH_hs_0060019	0.00134	1.79738	NM_174907	PPP4R2
PH_hs_0002291	0.0699	1.79615	NM_018137	PRMT6
PH_hs_0046542	0.0356	1.7951	NM_001012503	KRTAP5-7
PH_hs_0045818	0.25	1.79501	NM_001110213 NM_005042	PRH2
PH_hs_0048191	0.377	1.79478	NM_031482 NM_001131028	ATG10
PH_hs_0060886	0.317	1.79469
PH_hs_0002642	0.227	1.7933	NM_005598	NHLH1
PH_hs_0032794	0.129	1.79251	NM_032775 NR_033825	KLHL22
PH_hs_0023944	0.0748	1.79026	NM_138570	SLC38A10
PH_hs_0031415	0.134	1.78934	NM_002172	IFNA14
PH_hs_0045636	0.256	1.78889	NM_001127184	CFLAR
PH_hs_0029009	0.004	1.78797	NM_002513	NME3
PH_hs_0031867	0.18	1.78697	NM_005170	ASCL2
PH_hs_0060859	0.031	1.78693	NM_032279	ATP13A4
PH_hs_0024959	0.00216	1.78212	NM_080631 NM_014396	VPS41
PH_hs_0044826	0.00667	1.78201	NM_032476	MRPS6
PH_hs_0024591	0.049	1.78188	NM_001369	DNAH5
PH_hs_0033117	0.0762	1.7818	NM_182575	IZUMO1
PH_hs_0035930	0.0171	1.78138	NM_003977	AIP
PH_hs_0000408	0.156	1.78113	NM_018201	TBC1D13
PH_hs_0009560	0.333	1.78034	NM_017418
PH_hs_0040430	0.018	1.78002	NM_015289	VPS39
PH_hs_0035412	0.23	1.77984	NM_001012967	DDX60L
PH_hs_0025648	0.0503	1.77934	NM_001272039 NM_001011649 NM_018249 NR_073558 NR_073557 NR_073556 NR_073555 NR_073554	CDK5RAP2
PH_hs_0045059	0.405	1.77918	NM_001876	CPT1A
PH_hs_0025078	0.0821	1.7785	NM_057158 NM_001394	DUSP4
PH_hs_0033648	0.103	1.7777	NM_001099408	EIF4E1B
PH_hs_0022398	2.24e-05	1.77747	NM_152529 NM_001267050 NM_001267051 NM_001033045	GPR155
PH_hs_0034136	0.0218	1.77705	NM_001014987 NM_001014989 NM_001014988 NM_014387	LAT
PH_hs_0022410	0.0128	1.77623	NM_001164163 NM_001164162 NM_001164161 NM_001164160 NM_018312	PPP6R3
PH_hs_0031351	0.0628	1.77603	NM_001271837 NM_002902	RCN2
PH_hs_0027093	0.0485	1.77285	NM_001195001 NM_005704 NM_133177 NM_133178	PTPRU
PH_hs_0045101	0.0124	1.77205	NM_199077	CNNM2
PH_hs_0031419	0.000568	1.7716	NM_013310	C2orf27A
PH_hs_0061159	0.0102	1.77077
PH_hs_0022411	0.369	1.77055	NM_003626 NR_045286	PPFIA1
PH_hs_0033532	0.0639	1.76947	NM_013249	ZNF214
PH_hs_0007961	0.0882	1.76783	NM_178019	CATSPER3
PH_hs_0031245	0.0598	1.76767	NM_001178062 NM_030913 NM_001178061	SEMA6C
PH_hs_0047779	0.0645	1.76678	NM_001145547 NM_032905	RBM17
PH_hs_0034845	0.00051	1.76596	NM_001242867 NM_006737 NM_015868 NM_014513 NM_001080772 NM_002255 NM_001080770 NM_012312 NM_153443 NM_012314 NM_014219 NM_014218 NM_001018081 NM_020535 NM_013289	KIR3DL2|KIR2DL3|KIR2DS5|KIR2DL4|KIR2DS2|KIR3DL3|KIR2DS4|KIR2DL2|KIR2DL1|KIR2DL5B|KIR2DL5A|KIR3DL1
PH_hs_0014005	0.000181	1.7653	NM_001426	EN1
PH_hs_0049717	0.00319	1.76512	NM_001128223	ZNF717
PH_hs_0003180	0.291	1.76337	NM_001135575	SMIM13
PH_hs_0049710	0.201	1.76317	NM_001098844	TMEM236
PH_hs_0044102	0.0655	1.7626	NM_001198908 NM_001144985 NM_001144982 NM_001144981 NM_001144986 NM_001144983	CCDC169
PH_hs_0060741	0.205	1.76189	NM_001144892 NM_001257212 NM_001257211 NM_001257210 NM_001257209 NM_001257208 NM_001257207 NM_001257206 NM_001257205 NM_033136 NM_000800 NM_033137 NM_001144935 NM_001144934	FGF1
PH_hs_0006179	0.0273	1.76185	NM_144577	CCDC114
PH_hs_0003579	0.114	1.76092	NM_005420	SULT1E1
PH_hs_0040414	0.0904	1.75998	NM_004951	GPR183
PH_hs_0027792	0.0229	1.75935	NM_020398	EPPIN
PH_hs_0049159	0.00557	1.75923	NM_001012241	MSL1
PH_hs_0007168	0.00266	1.75886	NM_013252	CLEC5A
PH_hs_0001002	0.496	1.7588	NM_017515	SLC35F2
PH_hs_0018587	0.498	1.75796	NM_015459	ATL3
PH_hs_0038570	0.172	1.75792
PH_hs_0000522	0.00411	1.75774	NM_003859	DPM1
PH_hs_0045050	0.508	1.75761	NM_001039938	INTS6
PH_hs_0041148	0.084	1.75683	NM_001042723 NM_000540	RYR1
PH_hs_0062095	0.199	1.75551	NM_018652 NM_001038640 NM_001145224 NM_001164465 NR_027024 NR_033933	GOLGA6B|GOLGA6A|GOLGA6D|GOLGA6L10|LOC645752|GOLGA8T
PH_hs_0040664	0.202	1.75393	NM_024312	GNPTAB
PH_hs_0063568	0.259	1.75303	NM_194291	TMEM65
PH_hs_0000063	0.0683	1.75294	NM_016373	WWOX
PH_hs_0063566	0.00538	1.75224	NM_000986	RPL24
PH_hs_0026854	0.0078	1.75142	NM_030819 NR_027398	GFOD2
PH_hs_0062100	0.251	1.74993	NM_001040138 NM_016951 NM_181640 NM_001204098	CKLF|CKLF-CMTM1
PH_hs_0011011	0.142	1.74947	NM_172057 NM_000238	KCNH2
PH_hs_0009258	0.187	1.74946	NM_001039709 NM_001032999 NM_005093	CBFA2T2
PH_hs_0004122	0.214	1.74851	NM_030919	FAM83D
PH_hs_0023990	0.183	1.74748	NM_172037	RDH10
PH_hs_0014599	0.00994	1.74662	NM_018939	PCDHB6
PH_hs_0026474	0.00539	1.7462	NM_194251	GPR151
PH_hs_0028649	0.207	1.74542	NM_001142405 NM_006553	SLMO1
PH_hs_0003460	0.0452	1.74536	NM_001256598 NM_001256597 NM_001256596 NM_001007176	C8orf22
PH_hs_0022376	0.00343	1.74312	NM_001204127 NM_001204126 NM_006152	LRMP
PH_hs_0061308	0.467	1.74157	NM_001195755 NM_181745	FFAR4
PH_hs_0023294	0.226	1.74114	NM_005740	DNAL4
PH_hs_0000050	0.0596	1.73995	NM_138938 NM_138937 NM_002580	REG3A
PH_hs_0027286	0.442	1.73951	NM_024833	ZNF671
PH_hs_0030863	0.178	1.73928	NM_001207026	POU2F2
PH_hs_0023085	0.19	1.73892	NM_004528	MGST3
PH_hs_0047432	0.0871	1.7389	NM_001242862 NM_001242861 NM_001242860 NM_001242859 NM_001242858 NM_001242857 NM_002731 NM_182948	PRKACB
PH_hs_0043757	0.177	1.73855	NM_000050 NM_054012	ASS1
PH_hs_0010446	0.322	1.73843	NM_144585	SLC22A12
PH_hs_0061273	0.0343	1.73783	NM_005328	HAS2
PH_hs_0026479	0.373	1.7366	NM_014969 NM_001142551 NM_001142550	WDR47
PH_hs_0044144	0.000566	1.73491	NM_001042498 NM_001032289	SLC35A2
PH_hs_0060777	0.151	1.73463	NM_002976 NR_045628	SCN7A
PH_hs_0044659	0.0384	1.7346	NM_001195007 NM_203456	PPIE
PH_hs_0062962	0.00967	1.731
PH_hs_0048674	0.183	1.73058	NM_007030	TPPP
PH_hs_0002838	0.0987	1.73021	NR_045196	SNHG18
PH_hs_0008723	0.0299	1.72992	NM_001080464	ASPG
PH_hs_0061415	0.111	1.72989	NM_002254	KIF3C
PH_hs_0047634	0.115	1.72943	NM_032270	LRRC8C
PH_hs_0016973	0.00022	1.72882	NM_004332 NR_026649 NR_026648	BPHL
PH_hs_0031381	0.0161	1.72864	NM_003436 NM_001164530 NM_001164529 NM_007134	ZNF135
PH_hs_0012793	0.00106	1.72841	NM_145697 NM_031423	NUF2
PH_hs_0032250	0.273	1.72784	NM_017891	C1orf159
PH_hs_0048851	0.0122	1.72768	NM_080738 NM_145861	EDARADD
PH_hs_0047754	0.135	1.72713	NM_001424	EMP2
PH_hs_0000640	0.188	1.72673	NM_002335	LRP5
PH_hs_0049344	0.0559	1.72639	NM_001141920 NM_001141919 NM_175569	XG
PH_hs_0048769	0.00165	1.72579	NM_018085	IPO9
PH_hs_0001522	0.0124	1.72537	NM_018268	WDR41
PH_hs_0028183	0.012	1.72534	NM_058004	PI4KA
PH_hs_0025755	0.00665	1.72451	NM_001014812 NM_032231	FAM96A
PH_hs_0025092	0.261	1.72426	NM_024540 NM_145729	MRPL24
PH_hs_0042177	0.000107	1.7239	NM_012113	CA14
PH_hs_0005514	0.233	1.72381	NM_001256422 NM_001256421 NM_032717	AGPAT9
PH_hs_0023211	0.0262	1.7238	NM_080832	PABPC5
PH_hs_0025922	0.0781	1.72329	NM_004716	PCSK7
PH_hs_0007472	0.561	1.72244	NM_015939	TRMT6
PH_hs_0002555	0.0225	1.72191	NM_032947	SMIM3
PH_hs_0034950	0.0192	1.72089	NM_005251 NM_004118	FOXC2|FOXS1
PH_hs_0024790	0.0805	1.72021	NM_006411 NM_032741	AGPAT1
PH_hs_0025793	0.0223	1.72012	NM_019022	TMX3
PH_hs_0044891	0.0543	1.71932	NM_001004753	OR51F2
PH_hs_0043431	0.0263	1.71841	NM_001129778	GRAPL
PH_hs_0060210	0.203	1.71754	NR_104134	LOC100132174
PH_hs_0025985	0.127	1.7175	NM_001039459 NM_001206482 NM_001206480 NM_014800 NR_038120	ELMO1
PH_hs_0060154	0.229	1.71659	NM_001190972	C8orf88
PH_hs_0046288	0.00473	1.71538	NM_153229 NM_001168215	TMEM92
PH_hs_0040824	0.125	1.71523	NM_152270 NM_001104590 NM_001104589 NM_001104588 NM_001104587	SLFN11
PH_hs_0042584	0.403	1.7148	NM_005507	CFL1
PH_hs_0002744	0.266	1.71401	NM_203371	FIBIN
PH_hs_0008158	0.26	1.71391	NM_006869	ADAP1
PH_hs_0023752	0.189	1.71383	NM_022893	BCL11A
PH_hs_0024084	0.0445	1.71358	NM_001002002 NM_001002001 NM_001002000 NM_016576	GMPR2
PH_hs_0063016	0.453	1.71255
PH_hs_0063558	0.167	1.71156	NM_014555	TRPM5
PH_hs_0019515	0.141	1.71146	NM_001261823 NM_181356 NM_003599	SUPT3H
PH_hs_0060921	0.0864	1.71054
PH_hs_0062545	0.107	1.71041	NR_103772 NR_123721	LOC100288162|PKD1P6
PH_hs_0031849	0.0628	1.71041	NM_022121	PERP
PH_hs_0035509	0.0017	1.70952	NM_001145373	OTUD1
PH_hs_0014888	0.25	1.70912	NM_025027	ZNF606
PH_hs_0030002	0.0421	1.70778	NM_031902	MRPS5
PH_hs_0048776	0.00792	1.70701	NM_018243
PH_hs_0062564	0.101	1.70586	NM_012404	ANP32D
PH_hs_0061632	0.121	1.7044	NM_003965 NM_001130910	CCRL2
PH_hs_0026289	0.0144	1.70422	NM_004466	GPC5
PH_hs_0017019	0.00089	1.70385	NM_153445	OR5P3
PH_hs_0031421	0.00256	1.70344	NM_001006640 NM_001006639 NM_004780	TCEAL1
PH_hs_0022668	0.0808	1.7012	NM_001168272 NM_002222 NM_001099952	ITPR1
PH_hs_0062974	0.0695	1.70114
PH_hs_0002885	0.013	1.7005	NM_003925	MBD4
PH_hs_0000569	0.00954	1.6986	NM_174958 NM_174957 NM_174956 NM_174955 NM_174954 NM_174953 NM_005173	ATP2A3
PH_hs_0048658	0.163	1.69791	NM_033030 NM_197970	BOLL
PH_hs_0026547	0.167	1.6968	NM_005341	ZBTB48
PH_hs_0047936	0.12	1.69664	NM_000684	ADRB1
PH_hs_0035378	0.155	1.69583	NM_001130107	KLC1
PH_hs_0049548	0.072	1.6957	NM_002127 NM_001243042 NM_002117	HLA-G|HLA-C
PH_hs_0042194	0.394	1.69566	NM_181503	EXOSC8
PH_hs_0022485	0.0575	1.69496	NM_153823 NM_031289 NM_001080554 NM_001206843 NM_001080555 NM_001206845 NM_001206842	GSG1
PH_hs_0040846	0.00201	1.69453	NM_004476 NM_001193473 NM_001193472 NM_001193471 NM_001014986	FOLH1
PH_hs_0019211	0.0639	1.69399	NM_015590 NM_182679	GPATCH4
PH_hs_0029118	0.262	1.69389	NM_198213 NM_001261825 NM_003733	OASL
PH_hs_0014108	0.227	1.69294	NM_001127460 NM_001166279 NM_014871	PAN2
PH_hs_0024538	0.159	1.69197	NM_153483 NM_001193380 NM_153480	IL17RE
PH_hs_0026964	0.0955	1.69073	NM_001145417 NM_018133	MSL2
PH_hs_0048660	0.146	1.6905	NM_001080410	FBXO41
PH_hs_0040486	0.0322	1.68979	NM_001129993	KIAA1841
PH_hs_0025944	0.00684	1.68904	NM_130459 NM_001252023 NM_001252021 NM_001252018 NM_001134431 NM_001134430 NM_001085347	TOR2A
PH_hs_0012600	0.155	1.68899	NM_023923 NM_001048183	PHACTR4
PH_hs_0034339	0.136	1.68825	NM_001128150 NM_016467	ORMDL1
PH_hs_0022298	0.286	1.68767	NM_001198800 NM_001198798 NM_001198799 NR_045564	ASCC1
PH_hs_0001312	0.258	1.68753	NM_014838	ZBED4
PH_hs_0034942	0.017	1.68744	NM_001152	SLC25A5
PH_hs_0016125	0.0889	1.68321	NM_177974 NM_138423	CASC4
PH_hs_0019980	0.000818	1.6829	NM_006570	RRAGA
PH_hs_0029504	0.191	1.68151	NM_001506	GPR32
PH_hs_0048200	0.000321	1.68096	NM_022819	PLA2G2F
PH_hs_0027341	0.00691	1.67928	NM_016020	TFB1M
PH_hs_0016135	0.00739	1.6782	NM_021185	CATSPERG
PH_hs_0035193	0.0153	1.67566	NR_026658	LOC100240735
PH_hs_0016136	0.0502	1.6756	NM_203301	FBXO33
PH_hs_0008239	0.155	1.6755	NM_004211	SLC6A5
PH_hs_0014338	0.000896	1.67509	NM_017696	MCM9
PH_hs_0046106	0.0436	1.6749	NM_031993	PCDHGA1
PH_hs_0029079	0.00154	1.67481	NM_001159352 NM_032044	REG4
PH_hs_0029067	0.0454	1.67467	NM_133476 NM_001039920 NM_001135734	ZNF384
PH_hs_0045412	0.221	1.67362	NR_027335 NR_027336	URAHP
PH_hs_0039694	0.0401	1.67348	NM_001244071 NM_001244072 NM_024711	GIMAP6
PH_hs_0007739	0.144	1.67337	NR_015400	LINC00879
PH_hs_0005124	0.1	1.6731	NM_000409	GUCA1A
PH_hs_0047349	0.258	1.67239	NM_198460	GBP6
PH_hs_0043911	0.0753	1.67237	NM_001018104 NM_001142398	FAHD1
PH_hs_0003012	0.416	1.67149	NM_014344	FJX1
PH_hs_0045862	0.00593	1.6711	NM_001184823 NM_001184783 NM_003375 NR_033675	VDAC2
PH_hs_0012103	0.0672	1.67033	NM_031945	TSPAN10
PH_hs_0022660	0.000272	1.66984	NM_152386	SGPP2
PH_hs_0000059	0.029	1.66799	NM_000197	HSD17B3
PH_hs_0044754	0.521	1.66694	NM_181809	BMP8A
PH_hs_0047043	0.0319	1.66683
PH_hs_0004616	0.163	1.666	NM_005871	SMNDC1
PH_hs_0035868	0.22	1.66568	NM_015531	C2CD3
PH_hs_0014360	0.0433	1.66552	NM_020829 NM_001206557	RIC1
PH_hs_0030181	0.00203	1.66459	NM_001015	RPS11
PH_hs_0044343	0.0319	1.66444	NM_182495	NXPE2
PH_hs_0047558	0.0183	1.66417	NM_001160306 NM_001160302 NM_003895 NM_203446	SYNJ1
PH_hs_0048548	0.442	1.6639	NR_036633 NM_001195677 NM_004738	VAPB
PH_hs_0027759	0.029	1.66384	NM_012082	ZFPM2
PH_hs_0043294	0.0035	1.6628	NM_024407	NDUFS7
PH_hs_0035436	0.18	1.66263	NM_001166107 NM_005518	HMGCS2
PH_hs_0004710	0.114	1.66182	NM_001077445 NM_014735	JADE3
PH_hs_0000168	0.208	1.66177	NR_033403 NM_006129	BMP1
PH_hs_0016624	0.173	1.66069	NM_003917	AP1G2
PH_hs_0049197	0.273	1.6603	NM_002160	TNC
PH_hs_0018954	0.0389	1.65907	NR_002934	SCART1
PH_hs_0042509	0.000175	1.65841	NM_004219	PTTG1
PH_hs_0025171	0.176	1.65692	NM_001142286 NM_024624	SMC6
PH_hs_0027205	0.101	1.65665	NM_015949	GET4
PH_hs_0045380	0.00117	1.65662	NM_025190	ANKRD36B
PH_hs_0022549	0.092	1.65661	NM_001261443 NM_001261444 NM_001142339 NM_182978	GNAL
PH_hs_0024386	0.145	1.65623	NM_007001	SLC35D2
PH_hs_0023695	0.011	1.65569	NM_006901	MYO9A
PH_hs_0041118	0.000766	1.65452	NM_020791	TAOK1
PH_hs_0060477	0.164	1.65438	NM_001252657	PP2D1
PH_hs_0062146	0.235	1.65232	NM_001166120 NM_000198 NM_000862 NR_033781	HSD3B2|HSD3B1|HSD3BP4
PH_hs_0042589	0.0963	1.6523	NM_001005236	OR1L1
PH_hs_0045813	0.0113	1.65181	NM_033250 NM_033240 NM_033239 NM_033247 NM_033244	PML
PH_hs_0024676	0.0211	1.6518	NM_024653 NR_038967	PRKRIP1|LOC100630923
PH_hs_0028337	0.131	1.65151	NM_004095	EIF4EBP1
PH_hs_0048190	0.0102	1.65127	NM_018566	YOD1
PH_hs_0042131	0.0402	1.65119	NM_001244889 NM_170744	UNC5B
PH_hs_0026304	0.00149	1.65116	NM_178233	OTOP3
PH_hs_0035100	0.157	1.65061	NM_001004330	PLEKHG7
PH_hs_0060763	0.0695	1.64911	NM_001114394 NM_001114393 NM_173797	PAPD4
PH_hs_0022528	0.149	1.64887	NR_028077	ZSCAN12
PH_hs_0001530	0.539	1.64871	NM_014455	RNF115
PH_hs_0049610	0.000357	1.6485	NM_022808 NM_022807 NM_022806 NM_022805 NM_003097 NM_022804 NM_005678	SNRPN|SNURF
PH_hs_0036784	0.00024	1.64811	NM_001256011 NM_001256010 NM_001256009 NM_001256008 NM_001256007 NM_015723	PNPLA8
PH_hs_0030779	0.0936	1.64801	NM_021020	LZTS1
PH_hs_0028581	0.0121	1.64657	NM_001002811	PDE4DIP
PH_hs_0036158	0.000455	1.64591	NR_026873	LINC00174
PH_hs_0016549	0.0998	1.64521	NM_033131	WNT3A
PH_hs_0000453	0.00289	1.64476	NM_001008897 NM_030752	TCP1
PH_hs_0029090	0.0215	1.64418	NM_005737	ARL4C
PH_hs_0048562	0.00163	1.64377	NM_014285	EXOSC2
PH_hs_0035535	0.111	1.64279	NM_001243661 NM_001243660 NM_001243657 NM_001105663	NUDT7
PH_hs_0048463	0.176	1.64229	NM_001039618 NR_028027 NR_028026 NR_028025 NR_028024	CREBZF
PH_hs_0034820	0.079	1.64226	NM_001110361 NM_001110360 NM_001110359 NM_001110358 NM_001110357 NM_001110356 NM_001001673	RNASE9
PH_hs_0037262	0.0922	1.64157	NM_018440	PAG1
PH_hs_0061784	0.411	1.63978	NM_078467 NM_000389 NM_001220778 NM_001220777	CDKN1A
PH_hs_0061359	0.222	1.63893
PH_hs_0002275	0.054	1.63867	NM_001252156 NM_015465	GEMIN5
PH_hs_0014771	0.43	1.63798	NM_001011713	NAA30
PH_hs_0043132	0.0712	1.63736	NM_001023561	ZNF749
PH_hs_0038789	0.109	1.63697	NM_033160	ZNF658
PH_hs_0022226	0.224	1.63674
PH_hs_0061213	0.154	1.6353	NM_015284	SZT2
PH_hs_0033918	0.237	1.63516	NM_001005850	ZNF835
PH_hs_0003629	0.149	1.63466	NM_001012984	C16orf86
PH_hs_0060993	0.144	1.63447	NM_001042512 NM_001018071 NR_033172	FRMPD2|FRMPD2B
PH_hs_0063432	0.00793	1.63365	NM_153689	C2orf69
PH_hs_0002461	0.062	1.6329	NM_024324 NM_001135101	CRELD2
PH_hs_0034390	0.235	1.63262	NR_015454	MAFG-AS1
PH_hs_0062057	0.182	1.63253	NM_001002758 NM_004676	PRY2|PRY
PH_hs_0026107	0.139	1.63155	NM_001178077 NM_001178076 NM_001178075 NM_133436 NM_183356 NM_001673	ASNS
PH_hs_0062219	0.00983	1.63149	NM_006001 NM_080386 NM_207312	TUBA3C|TUBA3D|TUBA3E
PH_hs_0031891	0.0723	1.63137	NM_030955	ADAMTS12
PH_hs_0018219	0.183	1.63057
PH_hs_0023344	0.0107	1.63019	NM_001008895 NM_003589	CUL4A
PH_hs_0045670	0.0484	1.63009	NM_001166579 NM_001088	AANAT
PH_hs_0045732	0.143	1.63003	NM_001242376 NM_001131019	GFAP
PH_hs_0047727	0.0835	1.63001	NM_006482 NM_003583	DYRK2
PH_hs_0035588	0.423	1.62975	NM_152906	TANGO2
PH_hs_0040628	0.000306	1.62852	NM_001142286 NM_024624	SMC6
PH_hs_0033324	7.78e-05	1.62785	NM_002610	PDK1
PH_hs_0019842	0.0295	1.62763	NM_178172	GPIHBP1
PH_hs_0027260	0.532	1.6276	NM_019098	CNGB3
PH_hs_0037398	0.0374	1.62742	NM_006642	SDCCAG8
PH_hs_0016925	0.0248	1.62733	NM_001185106 NM_153268	PLCXD2
PH_hs_0017021	0.0508	1.62729	NM_001270483 NM_003312	TST
PH_hs_0060745	0.104	1.62687	NM_002603 NM_001242318	PDE7A
PH_hs_0047478	0.0886	1.62626	NM_001010906	NUGGC
PH_hs_0045871	0.29	1.62588	NM_007156	ZXDA
PH_hs_0032940	0.000777	1.62577
PH_hs_0019660	0.00405	1.6254	NM_033168 NM_033167 NM_001038628 NM_033169 NM_003781	B3GALNT1
PH_hs_0062905	0.0191	1.62425
PH_hs_0042640	0.00403	1.62406	NM_001004758	OR51S1
PH_hs_0043189	0.0598	1.62357	NM_001267809 NM_004515	ILF2
PH_hs_0021034	0.204	1.62271	NM_021128	POLR2L
PH_hs_0009108	0.225	1.62182	NM_022158	FN3K
PH_hs_0048114	0.00298	1.62174	NM_001017392	SUGP2
PH_hs_0024257	0.134	1.62168	NM_001759	CCND2
PH_hs_0025245	0.0797	1.62142	NM_004287 NM_054022	GOSR2
PH_hs_0063452	0.291	1.62133	NM_080830 NM_130794	CST11
PH_hs_0010870	0.074	1.62042	NM_001127401 NM_001127400 NM_001127399 NM_016061	YPEL5
PH_hs_0020844	0.428	1.62036	NM_014320	HEBP2
PH_hs_0047459	0.257	1.6195	NM_002039 NM_207123	GAB1
PH_hs_0020409	0.225	1.61875	NM_006425	SLU7
PH_hs_0029547	0.313	1.61838	NM_017846 NR_003109	TRNAU1AP
PH_hs_0022996	0.197	1.61757	NM_182472 NM_004439	EPHA5
PH_hs_0030034	0.0148	1.61706	NM_001126102 NM_005143 NM_020995	HP|HPR
PH_hs_0063112	0.127	1.61577
PH_hs_0042328	0.00277	1.61522	NM_001911	CTSG
PH_hs_0048932	0.00261	1.61491	NM_014982	PCNX
PH_hs_0060984	0.029	1.61349	NM_001033520 NM_001033519 NM_016003 NM_015610 NM_001033518	WIPI2
PH_hs_0049583	0.049	1.61329	NM_001167947 NM_005834	TIMM17B
PH_hs_0043167	1.78e-05	1.61292	NM_020780	PTCHD2
PH_hs_0046986	0.269	1.61277
PH_hs_0046063	0.074	1.61233	NM_001135589	GDAP2
PH_hs_0042196	0.0273	1.61127	NM_002489	NDUFA4
PH_hs_0036108	0.399	1.61109	NM_194314	ZBTB41
PH_hs_0003304	0.0191	1.61005	NR_110618 NR_110617	NFIA-AS2
PH_hs_0061576	0.00839	1.6098	NM_001204094 NM_015387 NM_001100819 NM_199482 NM_001202485	MOB4|HSPE1-MOB4
PH_hs_0062932	0.114	1.60968
PH_hs_0047584	0.00328	1.60964	NM_022483	C5orf28
PH_hs_0062481	0.0182	1.60912	XR_913990 XR_913989 XR_913988 XR_913987 XR_913986 XR_913985 XR_913984 XR_913983 XR_913982 XR_913981 XR_913980 XM_011520904 XM_011508347 XM_011508346 XM_011508345 XM_011508344 XM_011508343 XR_951808 XR_951807 XR_951806 XR_951805 XR_951804 XR_951803 XR_951802 XR_951801 XR_951800 XR_951799 XR_951798 XR_951797 XR_931490 XR_931489 XR_931488 XR_931487 XR_931486 XM_011546617 XM_011546616 XM_011546615 XM…	OVOS|OVOS2
PH_hs_0022170	0.0318	1.60863	NR_021485	EGFEM1P
PH_hs_0062017	0.0284	1.60766	NM_031495	PCDHA2
PH_hs_0060496	0.000379	1.60549	NM_017863	CT55
PH_hs_0028289	0.29	1.60513	NR_027121	SHROOM4
PH_hs_0022498	0.0383	1.60471	NM_022779	DDX31
PH_hs_0030272	0.0238	1.60436	NM_016466	ANKRD39
PH_hs_0001928	0.0331	1.6038	NM_015705	SGSM3
PH_hs_0025749	0.0622	1.60284	NM_018368	LMBRD1
PH_hs_0061424	0.521	1.60247	NM_022139 NM_145762	GFRA4
PH_hs_0035573	0.18	1.60031	NR_026939 NR_026940	CASC2
PH_hs_0048686	0.0322	1.59936	NM_001081755 NM_001081754 NM_001081753 NM_001081752 NM_000501	ELN
PH_hs_0044459	0.137	1.59894	NM_005581	BCAM
PH_hs_0022179	0.183	1.59868	NM_014476	PDLIM3
PH_hs_0010330	0.0653	1.59844	NM_014783	ARHGAP11A
PH_hs_0005994	0.00986	1.597	NM_017443 NR_027261	POLE3
PH_hs_0026734	0.203	1.59671	XM_011530167 NM_001289922	C22orf34
PH_hs_0034387	0.257	1.59641	NM_001004431	METRNL
PH_hs_0047920	0.189	1.59595	NM_182925	FLT4
PH_hs_0016889	0.425	1.59582	NM_144663	C11orf40
PH_hs_0001697	0.119	1.59552	NM_000113	TOR1A
PH_hs_0004034	0.287	1.59527	NM_020883	ZSWIM5
PH_hs_0060916	0.00597	1.59524
PH_hs_0025881	0.00156	1.59487	NM_020944	GBA2
PH_hs_0035750	0.0247	1.59461	NM_005786	TSHZ1
PH_hs_0000264	0.065	1.59444	NM_000348	SRD5A2
PH_hs_0060824	0.0807	1.59368	NM_001258430 NM_001258429 NM_001039140 NR_047675	C20orf27
PH_hs_0062206	0.0281	1.59195	NM_002665 NM_001032392	PLGLB2|PLGLB1
PH_hs_0001887	0.208	1.59143	NM_021165	BRINP2
PH_hs_0048519	0.0828	1.59042	NM_020123	TM9SF3
PH_hs_0009730	0.000684	1.59015	NM_001097636 NM_001097635 NM_001097634 NM_001097633 NM_001490	GCNT1
PH_hs_0018568	0.104	1.58913	NM_054025 NM_018644	B3GAT1
PH_hs_0020051	0.0534	1.5885	NM_014636	RALGPS1
PH_hs_0021091	0.0406	1.58847	NM_198540	B3GNT8
PH_hs_0049517	0.0291	1.58804	NM_001012977	PABPC1L2A
PH_hs_0025206	0.0273	1.58438	NM_021218	INIP
PH_hs_0031101	0.0344	1.58411	NM_024602	HECTD3
PH_hs_0019780	0.0369	1.58397	NM_001080477	TENM3
PH_hs_0063170	0.376	1.58364
PH_hs_0016098	0.367	1.58345
PH_hs_0061466	0.263	1.58332	NM_003601	SMARCA5
PH_hs_0049593	0.217	1.58268	NM_001967	EIF4A2
PH_hs_0002603	0.0658	1.58242	NM_005110	GFPT2
PH_hs_0043442	0.00052	1.58197	NM_001001524	TM6SF2
PH_hs_0040631	0.0991	1.58196	NM_020825	CRAMP1L
PH_hs_0044753	0.0936	1.58071	NM_152349	KRT222
PH_hs_0025605	0.11	1.57979	NM_001205319 NM_022463	NXN
PH_hs_0049071	0.155	1.57967	NM_001172815 NM_001172814 NM_001172813 NM_001172811 NM_173851	SLC30A8
PH_hs_0042356	0.00287	1.57892	NM_198516	GALNT18
PH_hs_0035536	0.0169	1.57794	NM_001080551 NM_173521	C9orf84
PH_hs_0025762	0.173	1.57774	NM_004594	SLC9A5
PH_hs_0026005	0.256	1.5777	NM_001256742 NM_001256741 NM_015442 NR_046352	CNOT10
PH_hs_0026524	0.161	1.57752	NM_022355	DPEP2
PH_hs_0048360	0.192	1.57728	NM_005737	ARL4C
PH_hs_0003119	0.00811	1.57698	NM_001244949 NM_020918	GPAM
PH_hs_0048976	0.00507	1.57595	NM_001031723	DNAJB14
PH_hs_0023745	0.108	1.57543	NM_025161 NR_033338	FAAP100
PH_hs_0063613	0.0253	1.57486	NR_002769	PCGEM1
PH_hs_0030958	0.0493	1.57419	NM_006040	HS3ST4
PH_hs_0023480	0.187	1.57417	NM_182480 NM_182476	COQ6
PH_hs_0063194	0.000574	1.57415
PH_hs_0011220	0.00035	1.57357	NM_020858 NM_001198999 NM_153619 NM_153618 NM_153617 NM_153616	SEMA6D
PH_hs_0046371	0.3	1.5734	NM_178831 NR_028040 NR_028039	GATS
PH_hs_0006380	0.0629	1.57286	NM_032391	PRAC1
PH_hs_0006054	2.09e-05	1.57078	NM_001145667 NM_001145666 NM_012201 NR_027265 NR_027264	GLG1
PH_hs_0017816	0.383	1.57015	NM_001144960	ANKUB1
PH_hs_0063476	0.0893	1.57	NM_001114090 NM_019850	NGEF
PH_hs_0030494	0.371	1.56954	NM_001271703 NM_001271702 NM_001040084 NM_001098845	ANXA8|ANXA8L1
PH_hs_0009489	0.542	1.56942	NR_110197	LOC100506457
PH_hs_0044818	0.18	1.56923	NM_001539	DNAJA1
PH_hs_0048469	0.0221	1.56854	NM_024764	CATSPERB
PH_hs_0032077	0.00612	1.56681	NM_001002254	AWAT2
PH_hs_0024594	0.000397	1.56676	NM_032133	MYCBPAP
PH_hs_0007461	0.334	1.56509	NM_033400	ZFHX2
PH_hs_0001004	0.38	1.56445	NM_016608	ARMCX1
PH_hs_0048873	0.262	1.56402	NM_002310 NM_001127671	LIFR
PH_hs_0034271	0.00066	1.56374	NM_002139 NR_028477 NR_028476	RBMX
PH_hs_0047236	0.289	1.56358	NM_145039	CENPBD1
PH_hs_0043747	0.223	1.56348	NM_004085	TIMM8A
PH_hs_0004483	0.222	1.56306	NM_001146015 NM_014750	DLGAP5
PH_hs_0014959	0.136	1.56303	NM_022107	GPSM3
PH_hs_0037404	0.0156	1.56291	NM_152909 NM_001172773	ZNF548
PH_hs_0031611	0.29	1.56288	NM_007212	RNF2
PH_hs_0046198	0.213	1.56188	NM_032138	KBTBD7
PH_hs_0001332	0.217	1.56154	NM_020928	ZSWIM6
PH_hs_0061175	0.0318	1.5615	NM_001164748 NM_001164747 NM_001164746	RASSF8
PH_hs_0049245	0.204	1.56144	NM_005445	SMC3
PH_hs_0061911	0.398	1.56128	NM_001171091 NM_025241	UBXN6
PH_hs_0063320	0.0226	1.56119
PH_hs_0061816	0.244	1.56102
PH_hs_0001383	0.00687	1.56082	NM_006332	IFI30
PH_hs_0003982	0.0707	1.56032	NM_001206855 NM_003227	TFR2
PH_hs_0031866	0.0852	1.55968	NR_026804	KLF3-AS1
PH_hs_0045201	0.0356	1.5593	NM_015014 NR_027762	RBM34
PH_hs_0000890	0.0666	1.55791	NM_002612	PDK4
PH_hs_0033078	0.0287	1.55677	NM_032164	ZNF394
PH_hs_0044667	0.0272	1.55619	NM_001143816 NM_001143814 NM_001143813 NM_001143812 NM_001143811 NM_001143810 NM_001143809 NM_001143808 NM_001143807 NM_001143806 NM_001143805 NM_170735 NM_170734 NM_001709 NM_170733 NM_170732 NM_170731	BDNF
PH_hs_0060871	0.035	1.55508
PH_hs_0039392	0.233	1.55447	NM_138635	H2AFV
PH_hs_0026269	0.00135	1.55433	NM_182894	VSX2
PH_hs_0009540	0.243	1.55388	NR_073534 NM_024798	SNX22
PH_hs_0061723	0.061	1.55362
PH_hs_0023189	0.0315	1.55353	NM_006133	DAGLA
PH_hs_0023066	0.291	1.55258	NM_016614	TDP2
PH_hs_0037351	0.142	1.55228	NM_001134476 NM_015350	LRRC8B
PH_hs_0043862	0.0968	1.55204	NM_001914	CYB5A
PH_hs_0045064	0.0955	1.55168	NM_022091	ASCC3
PH_hs_0014764	0.248	1.55125	NM_024948	FAM188A
PH_hs_0063368	0.0865	1.55079
PH_hs_0060981	0.0934	1.55076
PH_hs_0049480	0.507	1.55048	NM_000612 NM_001007139 NM_001127598 NR_003512	IGF2|INS-IGF2
PH_hs_0016181	0.288	1.54957	NM_001178097 NM_001037671	C12orf74
PH_hs_0039263	0.0663	1.54901	NR_038398	CECR3
PH_hs_0005168	0.11	1.54888	NM_001008701 NM_014921	ADGRL1
PH_hs_0004237	0.132	1.54856	NM_001199881 NM_001199880 NM_004430	EGR3
PH_hs_0032387	0.00738	1.54848	NM_178539	FAM19A2
PH_hs_0013289	0.00518	1.54745	NM_022171	TCTA
PH_hs_0045620	0.117	1.54661	NM_001160419	ZBP1
PH_hs_0022177	0.00972	1.54605	NM_198798 NM_022096	ANKEF1
PH_hs_0006337	0.00153	1.54602	NM_006043	HS3ST2
PH_hs_0029713	0.003	1.54593	NM_032129 NM_001160184	PLEKHN1
PH_hs_0045648	0.098	1.54565	NM_006905	PSG1
PH_hs_0043474	0.0813	1.54525	NM_001098507 NM_001032293 NM_003457	ZNF207
PH_hs_0033651	0.13	1.54482
PH_hs_0026908	0.494	1.54479	NM_014850 NM_001033117	SRGAP3
PH_hs_0035779	0.188	1.54357	NM_001083612 NM_001013619	HYKK
PH_hs_0009572	0.158	1.54353	NM_001271938 NM_001410	MEGF8
PH_hs_0046507	0.221	1.54337	NR_028510	TYRO3P
PH_hs_0062713	0.249	1.54284	NM_014702 NM_001012279	KIAA0408|SOGA3
PH_hs_0049713	0.0103	1.54194	NM_001099697 NM_173565	RSPH10B2|RSPH10B
PH_hs_0046373	0.416	1.54193	NR_002815	TPTE2P6
PH_hs_0025803	0.00116	1.54173	NM_017621	ALKBH4
PH_hs_0060972	0.251	1.54013	NM_006544	EXOC5
PH_hs_0018478	0.0356	1.54013	NM_001198671 NM_001198675 NM_001198674 NM_001198673 NM_001198672 NM_001198670 NM_174926	TMEM136
PH_hs_0002449	0.000849	1.53998	NM_001039355	SLC25A29
PH_hs_0043715	0.0283	1.53987	NM_001143984 NM_175732	PTPMT1
PH_hs_0003325	0.094	1.5396	NM_001256756 NM_001256755 NM_001256754 NM_001256753 NM_001256752 NM_001256751 NM_001256750 NM_016559	PEX5L
PH_hs_0000470	0.0254	1.53942	NM_024098	CCDC86
PH_hs_0045994	0.064	1.53859	NM_001271641 NM_014341	MTCH1
PH_hs_0045339	0.0252	1.53798	NM_001163287	EWSR1
PH_hs_0027454	0.043	1.53779	NM_001243475 NM_001243473 NM_015681	B9D1
PH_hs_0062880	0.0101	1.53772
PH_hs_0014069	0.32	1.53715	NM_023920	TAS2R13
PH_hs_0010460	0.0791	1.53615	NM_033455 NM_033347 NM_005714 NM_033348	KCNK7
PH_hs_0010481	0.0085	1.5361	NM_139281	WDR36
PH_hs_0028487	0.327	1.53578	NM_002824	PTMS
PH_hs_0044969	0.143	1.5344	NR_003504	GUSBP2
PH_hs_0013134	0.00727	1.53291	NM_014364	GAPDHS
PH_hs_0044662	0.0154	1.53275	NM_145898 NM_005064	CCL23
PH_hs_0042999	0.0195	1.53234	NM_001001667	OR6V1
PH_hs_0016741	0.0117	1.53224	NM_152308	RMI2
PH_hs_0020725	0.265	1.53196	NM_014846	KIAA0196
PH_hs_0062653	0.0188	1.53178	NM_001004482	OR13C5
PH_hs_0062867	0.00135	1.53035	XM_006718359	API5
PH_hs_0025887	0.169	1.53003	NM_181578 NM_001130112 NM_001206801 NM_007370	RFC5
PH_hs_0046145	0.0613	1.52969	NM_022114 NM_199454	PRDM16
PH_hs_0060790	0.296	1.52946	NM_205855	FAM180A
PH_hs_0019916	1.13e-05	1.52882	NM_053050	MRPL53
PH_hs_0025056	0.182	1.52828	NM_024757	EHMT1
PH_hs_0033323	0.0137	1.52802	NM_006271	S100A1
PH_hs_0027834	0.0286	1.52779	NM_001256068 NM_001256067 NM_006647	NOXA1
PH_hs_0049437	0.0263	1.52769	NM_001128309 NM_030927	TSPAN14
PH_hs_0046811	0.0284	1.52657	NM_001309242	MYO15B
PH_hs_0060343	0.157	1.52606	NM_001242740	LOC100507462
PH_hs_0045486	0.0653	1.52536	NR_046322	STARD7-AS1
PH_hs_0005048	0.191	1.52465	NM_004890	SPAG7
PH_hs_0015581	0.238	1.52395	NM_014415	ZBTB11
PH_hs_0042412	0.132	1.5239	NM_001199434 NM_016101	NIP7
PH_hs_0028475	0.00686	1.52356	NM_145913	SLC5A8
PH_hs_0045641	0.062	1.52332	NM_181605	KRTAP6-3
PH_hs_0061721	0.137	1.52284	NM_001258035 NM_001258033 NM_018119 NM_001258036 NM_001258034 NR_047581	POLR3E
PH_hs_0045913	0.358	1.52259	NM_001134434	SPOCK2
PH_hs_0042664	0.289	1.52258	NM_178516	EXOC3L1
PH_hs_0005082	0.125	1.52193	NM_201446 NM_016215 NR_046367 NR_045111 NR_045110	EGFL7
PH_hs_0013110	0.0153	1.52153	NM_001304561	BTNL2
PH_hs_0042737	0.107	1.52084	NM_177533	NUDT14
PH_hs_0012304	0.147	1.5204	NR_047026	LINC00443
PH_hs_0000071	0.468	1.52019	NM_004057	S100G
PH_hs_0048127	0.143	1.52009	NM_004286	GTPBP1
PH_hs_0025455	0.419	1.5192	NM_001164273 NM_001080541	MGA
PH_hs_0040552	0.406	1.5191	NM_001005407 NM_021098	CACNA1H
PH_hs_0018480	0.00215	1.51841	NM_003910	BUD31
PH_hs_0060950	0.148	1.51827
PH_hs_0003488	0.00339	1.51738	NM_030576	LIMD2
PH_hs_0002926	0.156	1.51522	NM_001631	ALPI
PH_hs_0004849	0.57	1.51492	NM_017848	FAM120C
PH_hs_0009289	0.145	1.51477	NM_012465	TLL2
PH_hs_0025009	0.000135	1.51402	NM_030961	TRIM56
PH_hs_0042887	0.242	1.51374	NM_001115152	CD300LD
PH_hs_0001456	0.0164	1.51276	NM_001145797 NM_001145796 NM_001145795 NM_015503 NM_001145812	SH2B1
PH_hs_0047174	0.27	1.5112	NR_073154	C1orf145
PH_hs_0016857	0.0709	1.51088	NM_020682 NR_037644	AS3MT|C10orf32-ASMT
PH_hs_0042573	0.0318	1.5108	NM_001005324	OR10V1
PH_hs_0044101	0.0548	1.50988	NM_001267810 NM_181468 NM_002212 NR_052023	EIF6
PH_hs_0006572	0.271	1.50968	NM_175922	PRR18
PH_hs_0027029	0.00804	1.50958	NM_001243076 NM_001949	E2F3
PH_hs_0043362	0.00116	1.50752	NM_175769	TCF23
PH_hs_0047415	0.0255	1.50749	NM_001130527 NM_001251971 NM_001130528 NM_003971	SPAG9
PH_hs_0044283	0.239	1.50661	NM_145350 NM_003693 NR_028075	SCARF1
PH_hs_0003602	0.0789	1.50615	NM_001127464	ZNF469
PH_hs_0018502	0.0944	1.50588	NM_152280	SYT11
PH_hs_0049098	0.3	1.50526	NM_015548	DST
PH_hs_0001568	0.451	1.50464	NM_032777	ADGRA2
PH_hs_0046739	0.177	1.50448
PH_hs_0044361	0.0226	1.50188	NM_199280	FAM179A
PH_hs_0033058	0.0188	1.50186	NM_183242	BTBD8
PH_hs_0043479	0.113	1.50157	NM_023000 NM_023001 NM_002892	ARID4A
[truncated: 26,255 more rows]

## Sheet: Genes_5log_FoldExpression
ID	P.Value	logFC	GB_LIST	ORF
PH_hs_0045539	1.9e-05	-6.42199	NM_000438 NM_181457 NM_013942	PAX3
PH_hs_0010283	4.74e-05	5.94963	NM_003670	BHLHE40
PH_hs_0043078	6.89e-05	5.09495	NM_016076	DESI2
PH_hs_0047843	7.21e-05	-5.39723	NM_001102396 NM_025073 NR_049742 NR_049741	SIKE1
PH_hs_0029820	0.000122	-6.5353	NM_012425 NM_152724	RSU1
PH_hs_0049120	0.000134	5.8246	NM_003105	SORL1
PH_hs_0002712	0.000191	6.37793	NM_001100399	PDS5A
PH_hs_0043314	0.000198	6.35618	NM_022755	IPPK
PH_hs_0004929	0.000214	-6.4212
PH_hs_0062245	0.000219	6.57706	NM_023013 NM_001024661	PRAMEF1|PRAMEF14
PH_hs_0049253	0.000308	-5.15519	NM_001101338	ZNF883
PH_hs_0063436	0.000314	5.5904	NM_004927 NR_037568 NR_037567	MRPL49
PH_hs_0040981	0.000314	-5.33387	NM_033468 NM_021047 NM_021148 NR_003099 NM_001001415 NM_003429 NM_001256173 NM_001256171 NM_052852 NM_031218 NM_001159293 NR_027481	ZNF257|ZNF253|ZNF273|ZNF429|ZNF85|ZNF486|ZNF93|ZNF737|ZNF876P
PH_hs_0030369	0.000319	6.24656	NM_024825 NM_001146255 NM_001146254	PODNL1
PH_hs_0042383	0.00037	6.30435	NM_033504	TMEM54
PH_hs_0039971	0.00044	-7.08812	NM_001146213 NM_022771 NM_001146214 NR_027449	TBC1D15
PH_hs_0000656	0.000447	-6.41231	NM_001145774 NM_001145773 NM_001145772 NM_001145771 NM_001145770 NM_201525 NM_201524 NM_005682	ADGRG1
PH_hs_0047881	0.00051	6.68107	NR_024422 NR_024421	ZNF503-AS2
PH_hs_0024758	0.000561	-6.4251	NM_003034	ST8SIA1
PH_hs_0027064	0.000593	5.61094	NM_080861	SPSB3
PH_hs_0063639	0.000662	6.41728	NM_005809	PRDX2
PH_hs_0017342	0.000724	5.09741	NR_026974	ZNF252P-AS1
PH_hs_0010596	0.000735	-5.41311	NM_001256424 NM_000855	GUCY1A2
PH_hs_0043358	0.000961	5.31517	NM_053283	DCD
PH_hs_0043086	0.000985	5.28654	NM_004990	MARS
PH_hs_0023044	0.00102	5.76127	NM_004560	ROR2
PH_hs_0046928	0.00111	-5.01176
PH_hs_0031135	0.00129	5.78125	NM_003013	SFRP2
PH_hs_0005001	0.0014	5.62329	NM_002196	INSM1
PH_hs_0049408	0.00196	5.99822	NM_002019	FLT1
PH_hs_0062218	0.00198	5.35063	NM_005635 NR_027250 NM_021015 NM_175723 NR_028366 NM_175729 NM_005636 NM_001034832 NM_001040612 NM_175698 NM_003147 NM_001164417 NM_021014 NM_173358	SSX1|SSX8|SSX5|SSX6|SSX4|SSX4B|SSX2|SSX2B|SSX3|SSX7
PH_hs_0043863	0.00208	-5.48866	NM_206917 NM_206915 NM_014380	NGFRAP1
PH_hs_0062823	0.00217	-6.00556	XM_011525670 XM_011545655	POTEC|LOC100288966
PH_hs_0046259	0.0022	-5.06627	NM_001136271	NKX2-6
PH_hs_0023292	0.00228	5.19792	NM_006819	STIP1
PH_hs_0026004	0.00246	-5.36746	NM_018447	EMC3
PH_hs_0048913	0.00298	6.30512	NM_002395	ME1
PH_hs_0022193	0.00314	-5.26057	NM_001256093 NM_001256091 NM_001256092 NM_001256090 NM_001880 NR_045774 NR_045773 NR_045772 NR_045771 NR_045770 NR_045769 NR_045768	ATF2
PH_hs_0006788	0.0032	5.02858	NM_001258421 NM_032850 NM_001258420 NM_001077268	ZFYVE19
PH_hs_0025526	0.00323	-6.20045	NM_018303 NR_073064	EXOC2
PH_hs_0062337	0.00325	-5.39485
PH_hs_0009336	0.00374	-5.12172	NM_018354	TMEM74B
PH_hs_0002670	0.00432	-6.64655	NM_001172666 NM_001172665 NM_001172664 NM_001172663 NM_021168	RAB40C
PH_hs_0015476	0.00467	5.00297	NM_001081677 NM_001081676 NM_006922	SCN3A
PH_hs_0033427	0.00483	-6.89962	NM_001008566 NM_003595	TPST2
PH_hs_0035989	0.00491	5.70151	NM_001205194 NM_001164000 NM_001163999 NM_004991 NM_001105078 NM_001105077 NM_005241	MECOM
PH_hs_0049483	0.0052	6.89209	NM_000791 NM_176815 NM_001195643	DHFR|DHFRL1
PH_hs_0023498	0.00579	6.6666	NM_022873 NM_022872 NM_002038	IFI6
PH_hs_0012421	0.00579	-5.96719	NM_001162936	SMIM9
PH_hs_0015220	0.00618	5.85603	NM_001199148 NM_173512	SLC38A11
PH_hs_0036942	0.00624	-5.40873	NR_046268	TGFB2-AS1
PH_hs_0039186	0.00681	-5.4489	NM_001184823 NM_001184783 NM_003375 NR_033675	VDAC2
PH_hs_0047285	0.00741	-5.17028	NM_022835	PLEKHG2
PH_hs_0042366	0.0075	-5.03883	NM_003945	ATP6V0E1
PH_hs_0004502	0.00789	5.1735	NM_004792	PPIG
PH_hs_0000104	0.00796	-5.6475	NM_000619	IFNG
PH_hs_0001122	0.00806	-5.3454	NM_001195654 NM_001195653 NM_032527 NM_181485 NM_001083113	ZGPAT
PH_hs_0047751	0.013	-5.29497	NM_018464	CISD1
PH_hs_0063386	0.0132	5.65583	NM_198568	GJB7
PH_hs_0011683	0.0134	5.00691	NM_001146218 NM_004627	WRB
PH_hs_0029628	0.0136	-5.00454	NR_027653 NM_001160125 NM_001160124 NM_001300	KLF6
PH_hs_0061492	0.0147	5.72004	NM_057158 NM_001394	DUSP4
PH_hs_0032437	0.0156	-5.0988	NM_001267783 NM_017749 NM_001267782	AMBRA1
PH_hs_0001266	0.0162	5.50935	NM_001242863 NM_017993 NM_001127615	ENOX1
PH_hs_0023671	0.0166	-5.03448	NM_004481	GALNT2
PH_hs_0024263	0.0194	-5.82985	NM_145755 NM_001105513	TTC21A
PH_hs_0044747	0.0211	-5.19627	NM_012316	KPNA6
PH_hs_0024241	0.0212	6.00971	NM_017747	ANKHD1
PH_hs_0023656	0.0282	5.43413	NM_001423	EMP1
PH_hs_0048883	0.0295	-5.21994	NM_002099	GYPA
PH_hs_0032041	0.0311	-6.05405	NM_005604	POU3F2
PH_hs_0040865	0.0362	5.54978	NM_032740	SFT2D3
PH_hs_0022738	0.0373	5.44923	NM_001270392 NM_001270391 NM_201431 NM_177532	RASSF6
PH_hs_0063180	0.0445	5.21766
PH_hs_0027262	0.0445	-5.65459	NM_002248	KCNN1
PH_hs_0017382	0.049	5.41187	NM_001128224 NM_001017395 NR_033361	TMCC1
PH_hs_0022072	0.0492	6.46635	NM_004612 NM_001130916	TGFBR1
PH_hs_0009265	0.0503	5.04048	NM_003311	PHLDA2
PH_hs_0062204	0.0524	5.90159	NM_002122	HLA-DQA1
PH_hs_0043222	0.0599	-5.15967	NM_001256183 NM_013275 NM_001256182	ANKRD11
PH_hs_0045307	0.0773	5.4348	NM_130777	XAGE2
PH_hs_0027560	0.0796	-5.61007	NM_182616 NM_001199058	ARPIN|C15orf38-AP3S2
PH_hs_0048193	0.0839	5.7604	NM_182958 NM_032188	KAT8
PH_hs_0060891	0.0898	-5.22352
PH_hs_0042881	0.106	6.48673	NM_001080518	LIPK
PH_hs_0005446	0.128	-5.07967	NM_001162997	SMIM6
PH_hs_0060597	0.137	5.10683	NM_022133 NM_152836 NM_152837	SNX16
PH_hs_0027476	0.143	5.29103	NM_001243756 NM_025157 NM_002859 NM_001080855	PXN
PH_hs_0048290	0.146	-5.2069	NM_152547	BTNL9
PH_hs_0048257	0.174	-6.63135	NM_001570	IRAK2
PH_hs_0002155	0.181	6.11813	NM_001199042 NM_001199041 NM_001199040 NM_001142619 NM_001142618 NM_001142617 NM_022369	STRA6
PH_hs_0005693	0.201	5.47729	NM_001137554 NM_014060	MCTS1
PH_hs_0025805	0.219	6.6493	NM_001178129 NM_012431	SEMA3E
PH_hs_0042294	0.231	6.25502	NM_001001410	TSR3
PH_hs_0021804	0.24	5.02387	NM_024686	TTLL7
PH_hs_0060626	0.246	6.84601	NM_001134493	TOMM6
PH_hs_0023247	0.25	6.83204	NM_001271869 NM_001114600 NR_073503 NR_073502 NR_073501 NR_073500	SZRD1
PH_hs_0016849	0.255	6.14124	NM_213632 NM_213631	MROH8
PH_hs_0034159	0.256	6.19011	NR_024565 NR_024566	ZNF271P
PH_hs_0060104	0.26	-5.70668	NM_001172673	CELF5
PH_hs_0005091	0.261	-5.32189	NM_014293	NPTXR
PH_hs_0043951	0.268	6.94376	NR_027481	ZNF876P
PH_hs_0032084	0.275	6.13052	NM_001167621 NM_013236	ATXN10
PH_hs_0031152	0.279	5.82264	NM_006564	CXCR6
PH_hs_0060568	0.283	-6.62371	NM_198563	TMEM110
PH_hs_0030469	0.286	-5.81899	NM_001160174 NM_001160173 NM_001160172 NM_001160171 NM_001160170 NM_000662 NM_001160176 NM_001160175 NM_001160179	NAT1
PH_hs_0062110	0.29	-6.97896	NM_001098407 NM_001098411 NM_001127212 NM_001472 NM_001475 NM_001474 NM_012196 NM_001098410 NM_001098409 NM_001098418 NM_001127345 NM_001098408 NM_001127199 NM_001477 NM_021123 NM_001476 NM_001098405 NM_001127200 NM_001098412 NM_001098406 NM_003785	GAGE2D|GAGE2B|GAGE2A|GAGE2C|GAGE5|GAGE4|GAGE8|GAGE12H|GAGE12G|GAGE12E|GAGE12B|GAGE12C|GAGE12D|GAGE12I|GAGE7|GAGE6|GAGE12F|GAGE2E|GAGE13|GAGE12J|PAGE1
PH_hs_0028893	0.304	5.23689	NM_005985	SNAI1
PH_hs_0062772	0.309	5.98322	NM_005949 NM_001301272	MT1F
PH_hs_0000427	0.315	-6.35744	NM_001114614 NM_005928	MFGE8
PH_hs_0025658	0.328	5.4773	NM_001271004 NM_006528 NM_001271003	TFPI2
PH_hs_0016281	0.354	-5.97713	NM_145256	LRRC25
PH_hs_0005000	0.386	-6.41251	NM_001195517 NM_005521	TLX1
PH_hs_0024747	0.408	-5.60339	NM_032832	LRP11
PH_hs_0001012	0.409	5.80912	NM_030571	NDFIP1
PH_hs_0048504	0.462	5.26983	NM_018373	SYNJ2BP
PH_hs_0031521	0.473	-5.83473	NM_001003712 NM_020841	OSBPL8
PH_hs_0024774	0.474	5.68431	NM_020859	SHROOM3
PH_hs_0011333	0.494	5.72264	NM_033647	HELB
PH_hs_0010785	0.506	6.03113	NM_018146	RNMTL1
PH_hs_0024754	0.535	5.47651	NM_000321	RB1
PH_hs_0060349	0.701	5.26271	NM_001242866	PRMT2
PH_hs_0043828	0.702	7.04619	NM_004249 NM_001159601 NM_001017979	RAB28
PH_hs_0031071	0.708	5.59651	NM_004961	GABRE
PH_hs_0031405	0.754	-6.60486	NM_152643	KNDC1
PH_hs_0036033	0.757	-5.21154	NM_198524	TEX9
PH_hs_0033844	0.844	-5.53336	NM_198510	ITIH6
PH_hs_0047705	0.904	5.35902	NM_001242412 NM_020731	AHRR
PH_hs_0024292	0.938	5.25973	NM_001244992 NM_001244990 NM_001143886 NM_001143885 NM_002480	PPP1R12A
PH_hs_0023719	0.977	6.50042	NM_012138	AATF
PH_hs_0026626	1.06	5.30593	NM_001080434	LMTK3
PH_hs_0045716	1.14	-5.2132	NM_001130867	ERCC2
PH_hs_0015678	1.17	5.40688	NM_145046	CALR3
PH_hs_0018595	1.21	5.10474	NM_173860	HOXC12
PH_hs_0027382	1.25	-5.09921	NM_203286 NM_203285	PVRL1
PH_hs_0027559	1.57	-5.3863	NM_014331	SLC7A11
PH_hs_0032732	5.07	5.02903	NM_198485	TPRG1

## Sheet: Genes_Sig_5log_FoldExpression
ID	P.Value	logFC	GB_LIST	ORF
PH_hs_0049483	0.0052	6.89209	NM_000791 NM_176815 NM_001195643	DHFR|DHFRL1
PH_hs_0047881	0.00051	6.68107	NR_024422 NR_024421	ZNF503-AS2
PH_hs_0023498	0.00579	6.6666	NM_022873 NM_022872 NM_002038	IFI6
PH_hs_0062245	0.000219	6.57706	NM_023013 NM_001024661	PRAMEF1|PRAMEF14
PH_hs_0022072	0.0492	6.46635	NM_004612 NM_001130916	TGFBR1
PH_hs_0063639	0.000662	6.41728	NM_005809	PRDX2
PH_hs_0002712	0.000191	6.37793	NM_001100399	PDS5A
PH_hs_0043314	0.000198	6.35618	NM_022755	IPPK
PH_hs_0048913	0.00298	6.30512	NM_002395	ME1
PH_hs_0042383	0.00037	6.30435	NM_033504	TMEM54
PH_hs_0030369	0.000319	6.24656	NM_024825 NM_001146255 NM_001146254	PODNL1
PH_hs_0024241	0.0212	6.00971	NM_017747	ANKHD1
PH_hs_0049408	0.00196	5.99822	NM_002019	FLT1
PH_hs_0010283	4.74e-05	5.94963	NM_003670	BHLHE40
PH_hs_0062204	0.0524	5.90159	NM_002122	HLA-DQA1
PH_hs_0015220	0.00618	5.85603	NM_001199148 NM_173512	SLC38A11
PH_hs_0049120	0.000134	5.8246	NM_003105	SORL1
PH_hs_0031135	0.00129	5.78125	NM_003013	SFRP2
PH_hs_0023044	0.00102	5.76127	NM_004560	ROR2
PH_hs_0061492	0.0147	5.72004	NM_057158 NM_001394	DUSP4
PH_hs_0035989	0.00491	5.70151	NM_001205194 NM_001164000 NM_001163999 NM_004991 NM_001105078 NM_001105077 NM_005241	MECOM
PH_hs_0063386	0.0132	5.65583	NM_198568	GJB7
PH_hs_0005001	0.0014	5.62329	NM_002196	INSM1
PH_hs_0027064	0.000593	5.61094	NM_080861	SPSB3
PH_hs_0063436	0.000314	5.5904	NM_004927 NR_037568 NR_037567	MRPL49
PH_hs_0040865	0.0362	5.54978	NM_032740	SFT2D3
PH_hs_0001266	0.0162	5.50935	NM_001242863 NM_017993 NM_001127615	ENOX1
PH_hs_0022738	0.0373	5.44923	NM_001270392 NM_001270391 NM_201431 NM_177532	RASSF6
PH_hs_0023656	0.0282	5.43413	NM_001423	EMP1
PH_hs_0017382	0.049	5.41187	NM_001128224 NM_001017395 NR_033361	TMCC1
PH_hs_0062218	0.00198	5.35063	NM_005635 NR_027250 NM_021015 NM_175723 NR_028366 NM_175729 NM_005636 NM_001034832 NM_001040612 NM_175698 NM_003147 NM_001164417 NM_021014 NM_173358	SSX1|SSX8|SSX5|SSX6|SSX4|SSX4B|SSX2|SSX2B|SSX3|SSX7
PH_hs_0043358	0.000961	5.31517	NM_053283	DCD
PH_hs_0043086	0.000985	5.28654	NM_004990	MARS
PH_hs_0023292	0.00228	5.19792	NM_006819	STIP1
PH_hs_0004502	0.00789	5.1735	NM_004792	PPIG
PH_hs_0017342	0.000724	5.09741	NR_026974	ZNF252P-AS1
PH_hs_0043078	6.89e-05	5.09495	NM_016076	DESI2
PH_hs_0009265	0.0503	5.04048	NM_003311	PHLDA2
PH_hs_0006788	0.0032	5.02858	NM_001258421 NM_032850 NM_001258420 NM_001077268	ZFYVE19
PH_hs_0011683	0.0134	5.00691	NM_001146218 NM_004627	WRB
PH_hs_0015476	0.00467	5.00297	NM_001081677 NM_001081676 NM_006922	SCN3A
PH_hs_0029628	0.0136	-5.00454	NR_027653 NM_001160125 NM_001160124 NM_001300	KLF6
PH_hs_0023671	0.0166	-5.03448	NM_004481	GALNT2
PH_hs_0042366	0.0075	-5.03883	NM_003945	ATP6V0E1
PH_hs_0046259	0.0022	-5.06627	NM_001136271	NKX2-6
PH_hs_0032437	0.0156	-5.0988	NM_001267783 NM_017749 NM_001267782	AMBRA1
PH_hs_0009336	0.00374	-5.12172	NM_018354	TMEM74B
PH_hs_0049253	0.000308	-5.15519	NM_001101338	ZNF883
PH_hs_0047285	0.00741	-5.17028	NM_022835	PLEKHG2
PH_hs_0044747	0.0211	-5.19627	NM_012316	KPNA6
PH_hs_0048883	0.0295	-5.21994	NM_002099	GYPA
PH_hs_0022193	0.00314	-5.26057	NM_001256093 NM_001256091 NM_001256092 NM_001256090 NM_001880 NR_045774 NR_045773 NR_045772 NR_045771 NR_045770 NR_045769 NR_045768	ATF2
PH_hs_0047751	0.013	-5.29497	NM_018464	CISD1
PH_hs_0040981	0.000314	-5.33387	NM_033468 NM_021047 NM_021148 NR_003099 NM_001001415 NM_003429 NM_001256173 NM_001256171 NM_052852 NM_031218 NM_001159293 NR_027481	ZNF257|ZNF253|ZNF273|ZNF429|ZNF85|ZNF486|ZNF93|ZNF737|ZNF876P
PH_hs_0001122	0.00806	-5.3454	NM_001195654 NM_001195653 NM_032527 NM_181485 NM_001083113	ZGPAT
PH_hs_0026004	0.00246	-5.36746	NM_018447	EMC3
PH_hs_0047843	7.21e-05	-5.39723	NM_001102396 NM_025073 NR_049742 NR_049741	SIKE1
PH_hs_0036942	0.00624	-5.40873	NR_046268	TGFB2-AS1
PH_hs_0010596	0.000735	-5.41311	NM_001256424 NM_000855	GUCY1A2
PH_hs_0039186	0.00681	-5.4489	NM_001184823 NM_001184783 NM_003375 NR_033675	VDAC2
PH_hs_0043863	0.00208	-5.48866	NM_206917 NM_206915 NM_014380	NGFRAP1
PH_hs_0000104	0.00796	-5.6475	NM_000619	IFNG
PH_hs_0027262	0.0445	-5.65459	NM_002248	KCNN1
PH_hs_0024263	0.0194	-5.82985	NM_145755 NM_001105513	TTC21A
PH_hs_0012421	0.00579	-5.96719	NM_001162936	SMIM9
PH_hs_0062823	0.00217	-6.00556	XM_011525670 XM_011545655	POTEC|LOC100288966
PH_hs_0032041	0.0311	-6.05405	NM_005604	POU3F2
PH_hs_0025526	0.00323	-6.20045	NM_018303 NR_073064	EXOC2
PH_hs_0000656	0.000447	-6.41231	NM_001145774 NM_001145773 NM_001145772 NM_001145771 NM_001145770 NM_201525 NM_201524 NM_005682	ADGRG1
PH_hs_0045539	1.9e-05	-6.42199	NM_000438 NM_181457 NM_013942	PAX3
PH_hs_0024758	0.000561	-6.4251	NM_003034	ST8SIA1
PH_hs_0029820	0.000122	-6.5353	NM_012425 NM_152724	RSU1
PH_hs_0002670	0.00432	-6.64655	NM_001172666 NM_001172665 NM_001172664 NM_001172663 NM_021168	RAB40C
PH_hs_0033427	0.00483	-6.89962	NM_001008566 NM_003595	TPST2
PH_hs_0039971	0.00044	-7.08812	NM_001146213 NM_022771 NM_001146214 NR_027449	TBC1D15
