# Supplementary material for: MicroRNAs in the Pathogenesis of Preeclampsia—A Case-Control In Silico Analysis
Source: Curr Issues Mol Biol. 2024 Apr 17;46(4):3438–59. doi: 10.3390/cimb46040216 (PMC11048894; doi:10.3390/cimb46040216)
Supplement: Supplementary file 1 [file cimb-46-00216-s001.zip › SupplementaryFile2.xlsx]

## Sheet: UPR_5F_Sig
ID	P.Value	logFC	GB_LIST	ORF
PH_hs_0062204	0.0524	5.90159	NM_002122	HLA-DQA1
PH_hs_0009265	0.0503	5.04048	NM_003311	PHLDA2
PH_hs_0022072	0.0492	6.46635	NM_004612 NM_001130916	TGFBR1
PH_hs_0017382	0.049	5.41187	NM_001128224 NM_001017395 NR_033361	TMCC1
PH_hs_0022738	0.0373	5.44923	NM_001270392 NM_001270391 NM_201431 NM_177532	RASSF6
PH_hs_0040865	0.0362	5.54978	NM_032740	SFT2D3
PH_hs_0023656	0.0282	5.43413	NM_001423	EMP1
PH_hs_0024241	0.0212	6.00971	NM_017747	ANKHD1
PH_hs_0001266	0.0162	5.50935	NM_001242863 NM_017993 NM_001127615	ENOX1
PH_hs_0061492	0.0147	5.72004	NM_057158 NM_001394	DUSP4
PH_hs_0011683	0.0134	5.00691	NM_001146218 NM_004627	WRB
PH_hs_0063386	0.0132	5.65583	NM_198568	GJB7
PH_hs_0004502	0.00789	5.1735	NM_004792	PPIG
PH_hs_0015220	0.00618	5.85603	NM_001199148 NM_173512	SLC38A11
PH_hs_0023498	0.00579	6.6666	NM_022873 NM_022872 NM_002038	IFI6
PH_hs_0049483	0.0052	6.89209	NM_000791 NM_176815 NM_001195643	DHFR|DHFRL1
PH_hs_0035989	0.00491	5.70151	NM_001205194 NM_001164000 NM_001163999 NM_004991 NM_001105078 NM_001105077 NM_005241	MECOM
PH_hs_0015476	0.00467	5.00297	NM_001081677 NM_001081676 NM_006922	SCN3A
PH_hs_0006788	0.0032	5.02858	NM_001258421 NM_032850 NM_001258420 NM_001077268	ZFYVE19
PH_hs_0048913	0.00298	6.30512	NM_002395	ME1
PH_hs_0023292	0.00228	5.19792	NM_006819	STIP1
PH_hs_0062218	0.00198	5.35063	NM_005635 NR_027250 NM_021015 NM_175723 NR_028366 NM_175729 NM_005636 NM_001034832 NM_001040612 NM_175698 NM_003147 NM_001164417 NM_021014 NM_173358	SSX1|SSX8|SSX5|SSX6|SSX4|SSX4B|SSX2|SSX2B|SSX3|SSX7
PH_hs_0049408	0.00196	5.99822	NM_002019	FLT1
PH_hs_0005001	0.0014	5.62329	NM_002196	INSM1
PH_hs_0031135	0.00129	5.78125	NM_003013	SFRP2
PH_hs_0023044	0.00102	5.76127	NM_004560	ROR2
PH_hs_0043086	0.000985	5.28654	NM_004990	MARS
PH_hs_0043358	0.000961	5.31517	NM_053283	DCD
PH_hs_0017342	0.000724	5.09741	NR_026974	ZNF252P-AS1
PH_hs_0063639	0.000662	6.41728	NM_005809	PRDX2
PH_hs_0027064	0.000593	5.61094	NM_080861	SPSB3
PH_hs_0047881	0.00051	6.68107	NR_024422 NR_024421	ZNF503-AS2
PH_hs_0042383	0.00037	6.30435	NM_033504	TMEM54
PH_hs_0030369	0.000319	6.24656	NM_024825 NM_001146255 NM_001146254	PODNL1
PH_hs_0063436	0.000314	5.5904	NM_004927 NR_037568 NR_037567	MRPL49
PH_hs_0062245	0.000219	6.57706	NM_023013 NM_001024661	PRAMEF1|PRAMEF14
PH_hs_0043314	0.000198	6.35618	NM_022755	IPPK
PH_hs_0002712	0.000191	6.37793	NM_001100399	PDS5A
PH_hs_0049120	0.000134	5.8246	NM_003105	SORL1
PH_hs_0043078	6.89e-05	5.09495	NM_016076	DESI2
PH_hs_0010283	4.74e-05	5.94963	NM_003670	BHLHE40

## Sheet: miRNet_Deg_Bet
ID	Degree	Betweenness
TGFBR1	129	62386.6
DUSP4	124	66214.1
TMCC1	122	60207.5
EMP1	113	59488
BHLHE40	111	53832.7
PDS5A	105	46221.2
PPIG	96	41670.7
IPPK	70	28805.2
STIP1	65	27238
DESI2	62	17175.8
SFT2D3	61	32179.3
SORL1	59	21899.5
FLT1	57	23913.4
PHLDA2	52	26712.2
MRPL49	44	23540.2
GJB7	40	22523.9
TMEM54	36	18180.6
DHFR	34	10104
RASSF6	32	13330.9
HLA-DQA1	28	12741
IFI6	27	4960.96
ME1	26	5078.57
MECOM	23	7790.91
SSX5	22	13882.1
SSX2	20	6301.49
hsa-mir-34a-5p	19	16641.9
hsa-mir-124-3p	19	24476.6
ANKHD1	19	2827.81
hsa-mir-1-3p	18	17214.3
SSX2B	18	3782.99
hsa-mir-27a-3p	17	12497.2
hsa-mir-16-5p	16	12613.9
hsa-mir-107	16	15688.9
ENOX1	16	5784.63
hsa-mir-103a-3p	14	12413.8
PRDX2	14	1617.12
SCN3A	14	3918.83
hsa-let-7b-5p	13	7393.97
hsa-mir-147a	13	6841.21
MARS	13	2078.02
hsa-mir-210-3p	12	6785.87
hsa-mir-129-2-3p	12	4548.11
hsa-mir-23b-3p	12	7155.19
DCD	12	4709.11
hsa-mir-26a-5p	11	7903.25
hsa-mir-7-5p	11	8724.94
hsa-mir-128-3p	11	5871.22
hsa-mir-195-5p	11	6821.46
hsa-mir-155-5p	11	3520.36
hsa-mir-26b-5p	9	3326.86
hsa-mir-335-5p	9	7177.34
hsa-mir-182-5p	9	2274.33
hsa-mir-522-5p	9	5711.06
hsa-mir-30a-5p	8	3104.53
hsa-mir-15b-5p	8	3071.68
hsa-mir-122-5p	8	2898.81
hsa-mir-125b-5p	8	4512.61
hsa-mir-9-5p	8	3407.67
hsa-mir-148b-3p	8	4824.46
PRAMEF1	8	4546.19
hsa-mir-15a-5p	7	2661.96
hsa-mir-20a-5p	7	3266.08
hsa-mir-22-3p	7	2563.86
hsa-mir-24-3p	7	1235.64
hsa-mir-181a-5p	7	5953.88
hsa-mir-130a-3p	7	2674.4
hsa-mir-330-3p	7	4943.87
hsa-mir-93-3p	7	4281.08
hsa-mir-941	7	1502.88
hsa-mir-429	7	2299.37
hsa-mir-146a-5p	7	1590.41
INSM1	7	2787.72
PODNL1	7	356.366
hsa-mir-125a-5p	6	3177.64
hsa-mir-185-5p	6	1590.58
hsa-mir-374a-5p	6	2147.17
hsa-mir-34b-5p	6	1566.59
hsa-mir-23a-3p	6	1002.34
hsa-mir-19a-3p	6	1343.93
ZFYVE19	6	998.842
hsa-mir-92a-3p	5	1253.09
hsa-mir-101-3p	5	1422.6
hsa-mir-181b-5p	5	2628.42
hsa-mir-181c-5p	5	3291.36
hsa-mir-212-3p	5	1498.4
hsa-mir-218-5p	5	609.112
hsa-mir-200b-3p	5	3654.16
hsa-mir-320a	5	797.458
hsa-mir-106b-5p	5	967.849
hsa-mir-181d-5p	5	2628.42
hsa-mir-425-5p	5	500.428
hsa-mir-1343-3p	5	2293.52
hsa-let-7a-5p	5	1679.31
hsa-mir-148a-3p	5	2017.8
ROR2	5	1878.82
SLC38A11	5	58.7857
hsa-let-7f-5p	4	998.801
hsa-mir-29a-3p	4	555.027
hsa-mir-139-5p	4	393.958
hsa-mir-205-5p	4	313.724
hsa-mir-221-3p	4	1096.87
hsa-mir-27b-3p	4	737.625
hsa-mir-132-3p	4	1210.96
hsa-mir-137	4	1231.36
hsa-mir-186-5p	4	891.991
hsa-mir-193a-3p	4	672.305
hsa-mir-200c-3p	4	1097.62
hsa-mir-29c-3p	4	630.315
hsa-mir-34c-5p	4	1555.99
hsa-mir-99b-5p	4	347.282
hsa-mir-376c-3p	4	541.237
hsa-mir-375	4	557.037
hsa-mir-424-5p	4	612.835
hsa-mir-452-5p	4	529.538
hsa-mir-497-5p	4	488.286
hsa-mir-140-3p	4	1475.91
hsa-mir-130b-5p	4	519.229
hsa-mir-340-5p	4	428.217
hsa-mir-486-3p	4	1015.87
hsa-mir-574-5p	4	1017.3
hsa-mir-590-3p	4	1329.63
hsa-mir-1293	4	361.559
hsa-mir-6867-5p	4	1041.88
hsa-mir-92b-3p	4	950.037
hsa-mir-106a-5p	4	725.464
hsa-mir-19b-3p	4	498.304
hsa-mir-338-3p	4	675.812
hsa-mir-495-3p	4	1036
hsa-mir-196b-5p	4	570.408
hsa-mir-361-5p	4	683.708
hsa-mir-548d-3p	4	790.809
hsa-mir-9-3p	4	483.455
hsa-mir-17-5p	4	789.546
hsa-mir-21-3p	4	801.244
hsa-mir-769-3p	4	1805.43
hsa-mir-93-5p	4	789.546
hsa-mir-191-5p	4	844.873
hsa-mir-138-5p	4	191.285
hsa-mir-30b-5p	4	507.386
hsa-mir-30c-5p	4	507.386
hsa-mir-30d-5p	4	321.798
hsa-mir-19a-5p	4	1184.7
hsa-mir-10b-5p	4	611.604
WRB	4	57.6505
hsa-let-7e-5p	3	524.258
hsa-mir-25-3p	3	108.065
hsa-mir-98-5p	3	511.938
hsa-mir-29b-3p	3	673.512
hsa-mir-199a-5p	3	624.921
hsa-mir-199a-3p	3	352.13
hsa-mir-10a-5p	3	128.828
hsa-mir-183-5p	3	334.98
hsa-mir-222-3p	3	372.688
hsa-let-7g-5p	3	511.938
hsa-mir-142-3p	3	245.605
hsa-mir-449a	3	741.788
hsa-mir-483-3p	3	99.7646
hsa-mir-193b-3p	3	325.321
hsa-mir-503-5p	3	339.881
hsa-mir-506-3p	3	878.048
hsa-mir-603	3	332.166
hsa-mir-615-3p	3	92.402
hsa-let-7a-3p	3	792.1
hsa-let-7f-1-3p	3	792.1
hsa-mir-362-3p	3	332.166
hsa-mir-874-3p	3	201.251
hsa-mir-940	3	880.269
hsa-mir-3153	3	415.434
hsa-mir-3662	3	509.341
hsa-mir-3681-3p	3	266.47
hsa-mir-4668-5p	3	520.288
hsa-mir-4789-3p	3	409.27
hsa-mir-1306-5p	3	717.019
hsa-mir-216a-3p	3	266.47
hsa-mir-6733-5p	3	415.434
hsa-mir-6739-5p	3	415.434
hsa-mir-8485	3	325.216
hsa-mir-21-5p	3	432.117
hsa-mir-17-3p	3	273.685
hsa-mir-32-5p	3	372.646
hsa-let-7i-5p	3	511.938
hsa-mir-10a-3p	3	826.476
hsa-mir-194-5p	3	681.99
hsa-mir-196a-5p	3	270.094
hsa-mir-33a-5p	3	758.667
hsa-mir-33b-5p	3	368.097
hsa-mir-507	3	441.44
hsa-mir-5581-3p	3	173.98
hsa-mir-625-3p	3	461.402
hsa-mir-96-5p	3	415.434
hsa-mir-126-3p	3	191.15
hsa-mir-320b	3	295.608
hsa-mir-320c	3	295.608
hsa-mir-320d	3	295.608
hsa-mir-32-3p	3	536.264
hsa-mir-376a-5p	3	209.028
hsa-mir-30e-5p	3	225.973
hsa-mir-3611	3	230.888
hsa-mir-19b-1-5p	3	674.235
hsa-mir-342-3p	3	462.919
hsa-mir-766-3p	3	173.834
hsa-mir-1301-3p	3	280.396
hsa-mir-27a-5p	3	243.731
hsa-mir-224-5p	3	362.845
hsa-mir-28-3p	3	692.452
hsa-mir-671-5p	3	428.25
SSX7	3	20.6717
SFRP2	3	18.5053
SSX1	3	39.2255
E2F1	2	50.4782
hsa-let-7c-5p	2	212.811
hsa-let-7d-5p	2	152.683
hsa-mir-100-5p	2	57.5939
hsa-mir-140-5p	2	270.481
hsa-mir-153-3p	2	23.3884
hsa-mir-188-5p	2	391.969
hsa-mir-339-5p	2	6.34985
hsa-mir-329-3p	2	89.3313
hsa-mir-484	2	51.9345
hsa-mir-485-5p	2	314.592
hsa-mir-490-3p	2	164.33
hsa-mir-573	2	187.875
hsa-mir-582-5p	2	32.4145
hsa-mir-548c-3p	2	493.665
hsa-mir-625-5p	2	224.303
hsa-mir-640	2	391.969
hsa-mir-642a-5p	2	592.945
hsa-mir-644a	2	0.485332
hsa-mir-449b-5p	2	123.448
hsa-mir-454-3p	2	115.568
hsa-mir-92a-2-5p	2	224.303
hsa-mir-187-5p	2	164.33
hsa-mir-149-3p	2	215.289
hsa-mir-150-3p	2	225.763
hsa-mir-30c-1-3p	2	224.303
hsa-mir-296-3p	2	48.9957
hsa-mir-361-3p	2	378.48
hsa-mir-302d-5p	2	185.704
hsa-mir-339-3p	2	134.294
hsa-mir-335-3p	2	105.583
hsa-mir-488-3p	2	302.399
hsa-mir-499a-3p	2	143.105
hsa-mir-505-5p	2	68.782
hsa-mir-589-5p	2	83.2336
hsa-mir-33b-3p	2	143.105
hsa-mir-665	2	198.727
hsa-mir-935	2	50.4782
hsa-mir-1229-3p	2	105.893
hsa-mir-1180-3p	2	128.926
hsa-mir-1256	2	149.416
hsa-mir-1909-3p	2	134.294
hsa-mir-1915-3p	2	88.8393
hsa-mir-3133	2	79.5567
hsa-mir-3161	2	82.0792
hsa-mir-4319	2	367.995
hsa-mir-4326	2	375.687
hsa-mir-4262	2	493.665
hsa-mir-3650	2	0.485332
hsa-mir-3714	2	307.576
hsa-mir-3910	2	307.576
hsa-mir-3911	2	0.485332
hsa-mir-3926	2	249.48
hsa-mir-3929	2	72.2199
hsa-mir-3941	2	89.3313
hsa-mir-642b-3p	2	0.485332
hsa-mir-4433a-3p	2	215.289
hsa-mir-4443	2	278.385
hsa-mir-4478	2	72.2199
hsa-mir-4480	2	248.327
hsa-mir-4419b	2	72.2199
hsa-mir-4643	2	126.787
hsa-mir-4688	2	140.68
hsa-mir-4733-5p	2	105.893
hsa-mir-4738-3p	2	92.2383
hsa-mir-4768-3p	2	558.213
hsa-mir-1273g-5p	2	0.485332
hsa-mir-642a-3p	2	0.485332
hsa-mir-5010-3p	2	0.485332
hsa-mir-5087	2	0.485332
hsa-mir-204-3p	2	126.787
hsa-mir-345-3p	2	454.575
hsa-mir-1277-5p	2	89.3313
hsa-mir-5089-3p	2	213.968
hsa-mir-6721-5p	2	140.68
hsa-mir-6722-3p	2	134.294
hsa-mir-651-3p	2	225.763
hsa-mir-1296-3p	2	203.595
hsa-mir-6743-5p	2	140.68
hsa-mir-6749-3p	2	208.887
hsa-mir-6797-5p	2	215.289
hsa-mir-6818-5p	2	0.485332
hsa-mir-6828-3p	2	169.576
hsa-mir-6838-5p	2	79.5567
hsa-mir-203a-5p	2	0.485332
hsa-mir-1249-5p	2	215.289
hsa-mir-3200-3p	2	27.2092
hsa-mir-449c-5p	2	47.2943
hsa-mir-1277-3p	2	318.935
hsa-mir-452-3p	2	91.7058
hsa-mir-500a-3p	2	84.5933
hsa-mir-28-5p	2	128.644
hsa-mir-4786-3p	2	84.7232
hsa-mir-542-3p	2	171.924
hsa-mir-708-5p	2	128.644
hsa-mir-145-5p	2	84.7232
hsa-mir-433-3p	2	130.6
hsa-let-7f-2-3p	2	184.501
hsa-mir-1260a	2	164.33
hsa-mir-216a-5p	2	133.501
hsa-mir-216b-5p	2	164.33
hsa-mir-29a-5p	2	184.501
hsa-mir-30a-3p	2	133.501
hsa-mir-30e-3p	2	133.501
hsa-mir-331-5p	2	219.104
hsa-mir-34a-3p	2	125.743
hsa-mir-34c-3p	2	125.743
hsa-mir-455-5p	2	152.683
hsa-mir-939-5p	2	126.787
hsa-mir-2355-5p	2	220.075
hsa-mir-491-5p	2	224.303
hsa-mir-876-5p	2	146.444
hsa-mir-129-5p	2	45.2075
hsa-mir-151a-3p	2	59.0045
hsa-mir-18a-5p	2	211.229
hsa-mir-20a-3p	2	86.2588
hsa-mir-31-5p	2	71.8382
hsa-mir-455-3p	2	96.2716
hsa-mir-4726-3p	2	54.7249
hsa-mir-548b-3p	2	70.6968
hsa-mir-125b-2-3p	2	213.968
hsa-mir-373-3p	2	375.687
hsa-mir-489-3p	2	361.132
hsa-mir-624-3p	2	218.448
hsa-mir-641	2	83.2336
hsa-mir-873-3p	2	81.6687
hsa-mir-942-5p	2	124.386
hsa-mir-203a-3p	2	26.9365
hsa-mir-188-3p	2	108.384
hsa-mir-497-3p	2	88.8393
hsa-mir-876-3p	2	13.269
hsa-mir-146a-3p	2	160.735
hsa-mir-423-5p	2	188.374
hsa-mir-432-5p	2	130.969
hsa-mir-193a-5p	2	225.763
hsa-mir-370-3p	2	198.727
hsa-mir-378a-3p	2	167.282
hsa-mir-378c	2	167.282
hsa-mir-504-5p	2	39.6873
hsa-mir-769-5p	2	128.926
hsa-mir-99a-5p	2	35.876
hsa-mir-126-5p	2	105.893
hsa-mir-20b-5p	2	105.893
hsa-mir-548ar-3p	2	200.228
hsa-mir-5582-3p	2	200.228
hsa-mir-485-3p	2	115.92
hsa-mir-214-3p	2	19.8423
hsa-mir-5581-5p	2	140.68
SPSB3	2	21.0992
SSX3	2	21.4181
ARNT	1	0
ARNTL	1	0
ATF1	1	0
CLOCK	1	0
CREB1	1	0
CREBBP	1	0
CREM	1	0
EGR1	1	0
ELK1	1	0
EPAS1	1	0
ESR1	1	0
ETS1	1	0
HSF1	1	0
ILF3	1	0
NFKB1	1	0
NR1H3	1	0
NR3C1	1	0
POU1F1	1	0
RB1	1	0
RELA	1	0
RFX5	1	0
RFXANK	1	0
RFXAP	1	0
RUNX1	1	0
SMAD7	1	0
SMARCA4	1	0
SP1	1	0
TFDP1	1	0
TP53	1	0
VDR	1	0
VHL	1	0
WWP1	1	0
hsa-mir-192-5p	1	0
hsa-mir-204-5p	1	0
hsa-mir-142-5p	1	0
hsa-mir-152-3p	1	0
hsa-mir-134-5p	1	0
hsa-mir-301a-3p	1	0
hsa-mir-130b-3p	1	0
hsa-mir-302b-5p	1	0
hsa-mir-371a-3p	1	0
hsa-mir-376a-3p	1	0
hsa-mir-379-5p	1	0
hsa-mir-381-3p	1	0
hsa-mir-135b-5p	1	0
hsa-mir-324-5p	1	0
hsa-mir-384	1	0
hsa-mir-451a	1	0
hsa-mir-376b-3p	1	0
hsa-mir-202-5p	1	0
hsa-mir-496	1	0
hsa-mir-512-5p	1	0
hsa-mir-515-3p	1	0
hsa-mir-519e-3p	1	0
hsa-mir-519c-3p	1	0
hsa-mir-526b-5p	1	0
hsa-mir-519b-3p	1	0
hsa-mir-525-3p	1	0
hsa-mir-524-5p	1	0
hsa-mir-520d-5p	1	0
hsa-mir-519a-3p	1	0
hsa-mir-505-3p	1	0
hsa-mir-510-5p	1	0
hsa-mir-593-5p	1	0
hsa-mir-599	1	0
hsa-mir-606	1	0
hsa-mir-623	1	0
hsa-mir-627-5p	1	0
hsa-mir-653-5p	1	0
hsa-mir-654-5p	1	0
hsa-mir-657	1	0
hsa-mir-421	1	0
hsa-mir-767-5p	1	0
hsa-mir-767-3p	1	0
hsa-let-7b-3p	1	0
hsa-mir-100-3p	1	0
hsa-mir-106a-3p	1	0
hsa-mir-223-5p	1	0
hsa-mir-30b-3p	1	0
hsa-mir-127-5p	1	0
hsa-mir-424-3p	1	0
hsa-mir-582-3p	1	0
hsa-mir-615-5p	1	0
hsa-mir-300	1	0
hsa-mir-450b-5p	1	0
hsa-mir-888-5p	1	0
hsa-mir-888-3p	1	0
hsa-mir-541-5p	1	0
hsa-mir-541-3p	1	0
hsa-mir-301b-3p	1	0
hsa-mir-924	1	0
hsa-mir-933	1	0
hsa-mir-944	1	0
hsa-mir-1225-3p	1	0
hsa-mir-1283	1	0
hsa-mir-1183	1	0
hsa-mir-1205	1	0
hsa-mir-1207-5p	1	0
hsa-mir-1208	1	0
hsa-mir-1263	1	0
hsa-mir-1267	1	0
hsa-mir-1275	1	0
hsa-mir-302f	1	0
hsa-mir-1284	1	0
hsa-mir-1252-5p	1	0
hsa-mir-1827	1	0
hsa-mir-1470	1	0
hsa-mir-1911-3p	1	0
hsa-mir-1914-3p	1	0
hsa-mir-1976	1	0
hsa-mir-2053	1	0
hsa-mir-762	1	0
hsa-mir-670-5p	1	0
hsa-mir-2114-5p	1	0
hsa-mir-2115-3p	1	0
hsa-mir-2681-5p	1	0
hsa-mir-3117-3p	1	0
hsa-mir-3118	1	0
hsa-mir-3120-3p	1	0
hsa-mir-548s	1	0
hsa-mir-466	1	0
hsa-mir-3136-5p	1	0
hsa-mir-548v	1	0
hsa-mir-3148	1	0
hsa-mir-3149	1	0
hsa-mir-3151-5p	1	0
hsa-mir-3156-5p	1	0
hsa-mir-3163	1	0
hsa-mir-3169	1	0
hsa-mir-3175	1	0
hsa-mir-3185	1	0
hsa-mir-3190-5p	1	0
hsa-mir-3195	1	0
hsa-mir-3065-3p	1	0
hsa-mir-4295	1	0
hsa-mir-4306	1	0
hsa-mir-4310	1	0
hsa-mir-4311	1	0
hsa-mir-4272	1	0
hsa-mir-4280	1	0
hsa-mir-4282	1	0
hsa-mir-4287	1	0
hsa-mir-4290	1	0
hsa-mir-3616-5p	1	0
hsa-mir-3620-3p	1	0
hsa-mir-3622a-5p	1	0
hsa-mir-3652	1	0
hsa-mir-3658	1	0
hsa-mir-3666	1	0
hsa-mir-3667-3p	1	0
hsa-mir-3674	1	0
hsa-mir-3680-3p	1	0
hsa-mir-3689a-3p	1	0
hsa-mir-3692-5p	1	0
hsa-mir-3713	1	0
hsa-mir-3689b-3p	1	0
hsa-mir-3915	1	0
hsa-mir-3927-3p	1	0
hsa-mir-3928-3p	1	0
hsa-mir-3936	1	0
hsa-mir-3943	1	0
hsa-mir-4423-3p	1	0
hsa-mir-4430	1	0
hsa-mir-4437	1	0
hsa-mir-4439	1	0
hsa-mir-4446-3p	1	0
hsa-mir-4447	1	0
hsa-mir-4459	1	0
hsa-mir-4460	1	0
hsa-mir-3135b	1	0
hsa-mir-4464	1	0
hsa-mir-4469	1	0
hsa-mir-4471	1	0
hsa-mir-4472	1	0
hsa-mir-4473	1	0
hsa-mir-4477a	1	0
hsa-mir-3689c	1	0
hsa-mir-4481	1	0
hsa-mir-4483	1	0
hsa-mir-4492	1	0
hsa-mir-4493	1	0
hsa-mir-4498	1	0
hsa-mir-4503	1	0
hsa-mir-4513	1	0
hsa-mir-4525	1	0
hsa-mir-4528	1	0
hsa-mir-3121-5p	1	0
hsa-mir-3124-3p	1	0
hsa-mir-3129-3p	1	0
hsa-mir-3140-5p	1	0
hsa-mir-3145-5p	1	0
hsa-mir-3157-3p	1	0
hsa-mir-3664-3p	1	0
hsa-mir-3691-3p	1	0
hsa-mir-4446-5p	1	0
hsa-mir-4644	1	0
hsa-mir-4645-5p	1	0
hsa-mir-4646-5p	1	0
hsa-mir-4649-3p	1	0
hsa-mir-4665-5p	1	0
hsa-mir-4666a-3p	1	0
hsa-mir-4667-3p	1	0
hsa-mir-4671-3p	1	0
hsa-mir-4673	1	0
hsa-mir-4676-3p	1	0
hsa-mir-4685-3p	1	0
hsa-mir-4686	1	0
hsa-mir-4690-5p	1	0
hsa-mir-4691-5p	1	0
hsa-mir-4693-3p	1	0
hsa-mir-4695-5p	1	0
hsa-mir-4705	1	0
hsa-mir-3529-5p	1	0
hsa-mir-4720-5p	1	0
hsa-mir-4720-3p	1	0
hsa-mir-4721	1	0
hsa-mir-4722-5p	1	0
hsa-mir-4722-3p	1	0
hsa-mir-4723-5p	1	0
hsa-mir-4725-5p	1	0
hsa-mir-4727-3p	1	0
hsa-mir-4728-5p	1	0
hsa-mir-4732-3p	1	0
hsa-mir-4736	1	0
hsa-mir-4740-3p	1	0
hsa-mir-3591-5p	1	0
hsa-mir-4745-5p	1	0
hsa-mir-4748	1	0
hsa-mir-371b-3p	1	0
hsa-mir-4755-5p	1	0
hsa-mir-499b-3p	1	0
hsa-mir-4761-5p	1	0
hsa-mir-4763-3p	1	0
hsa-mir-4773	1	0
hsa-mir-4780	1	0
hsa-mir-4783-5p	1	0
hsa-mir-4789-5p	1	0
hsa-mir-4795-5p	1	0
hsa-mir-4799-3p	1	0
hsa-mir-4802-3p	1	0
hsa-mir-4804-3p	1	0
hsa-mir-5001-5p	1	0
hsa-mir-5002-5p	1	0
hsa-mir-5003-3p	1	0
hsa-mir-5006-3p	1	0
hsa-mir-5009-3p	1	0
hsa-mir-5010-5p	1	0
hsa-mir-5088-5p	1	0
hsa-mir-5187-3p	1	0
hsa-mir-5190	1	0
hsa-mir-5192	1	0
hsa-mir-5194	1	0
hsa-mir-4524b-3p	1	0
hsa-mir-5571-3p	1	0
hsa-mir-5579-3p	1	0
hsa-mir-5580-3p	1	0
hsa-mir-5582-5p	1	0
hsa-mir-5583-5p	1	0
hsa-mir-5584-5p	1	0
hsa-mir-548au-3p	1	0
hsa-mir-5588-5p	1	0
hsa-mir-5590-3p	1	0
hsa-mir-5692c	1	0
hsa-mir-5690	1	0
hsa-mir-5692a	1	0
hsa-mir-5695	1	0
hsa-mir-5698	1	0
hsa-mir-5692b	1	0
hsa-mir-211-3p	1	0
hsa-mir-382-3p	1	0
hsa-mir-3529-3p	1	0
hsa-mir-98-3p	1	0
hsa-mir-939-3p	1	0
hsa-mir-1233-5p	1	0
hsa-mir-6071	1	0
hsa-mir-6085	1	0
hsa-mir-6089	1	0
hsa-mir-6126	1	0
hsa-mir-6132	1	0
hsa-mir-6134	1	0
hsa-mir-6504-3p	1	0
hsa-mir-6507-5p	1	0
hsa-mir-6507-3p	1	0
hsa-mir-6509-5p	1	0
hsa-mir-6515-5p	1	0
hsa-mir-892c-3p	1	0
hsa-mir-329-5p	1	0
hsa-mir-510-3p	1	0
hsa-mir-580-5p	1	0
hsa-mir-605-3p	1	0
hsa-mir-627-3p	1	0
hsa-mir-548e-5p	1	0
hsa-mir-1266-3p	1	0
hsa-mir-2276-5p	1	0
hsa-mir-5088-3p	1	0
hsa-mir-5189-3p	1	0
hsa-mir-6727-3p	1	0
hsa-mir-6731-5p	1	0
hsa-mir-6738-5p	1	0
hsa-mir-6742-3p	1	0
hsa-mir-6747-3p	1	0
hsa-mir-6750-5p	1	0
hsa-mir-6753-5p	1	0
hsa-mir-6760-3p	1	0
hsa-mir-6761-5p	1	0
hsa-mir-6764-5p	1	0
hsa-mir-6769a-5p	1	0
hsa-mir-6778-5p	1	0
hsa-mir-6778-3p	1	0
hsa-mir-6779-5p	1	0
hsa-mir-6780a-5p	1	0
hsa-mir-6780a-3p	1	0
hsa-mir-6783-5p	1	0
hsa-mir-6783-3p	1	0
hsa-mir-6784-5p	1	0
hsa-mir-6785-5p	1	0
hsa-mir-6789-5p	1	0
hsa-mir-6792-5p	1	0
hsa-mir-6792-3p	1	0
hsa-mir-6793-3p	1	0
hsa-mir-6795-3p	1	0
hsa-mir-6798-3p	1	0
hsa-mir-6799-5p	1	0
hsa-mir-6806-5p	1	0
hsa-mir-6808-5p	1	0
hsa-mir-6813-5p	1	0
hsa-mir-6814-5p	1	0
hsa-mir-6819-3p	1	0
hsa-mir-6822-5p	1	0
hsa-mir-6823-5p	1	0
hsa-mir-6826-3p	1	0
hsa-mir-6828-5p	1	0
hsa-mir-6830-5p	1	0
hsa-mir-6831-5p	1	0
hsa-mir-6780b-3p	1	0
hsa-mir-6836-5p	1	0
hsa-mir-6844	1	0
hsa-mir-6845-3p	1	0
hsa-mir-6846-3p	1	0
hsa-mir-6852-5p	1	0
hsa-mir-6855-3p	1	0
hsa-mir-6857-3p	1	0
hsa-mir-6859-3p	1	0
hsa-mir-6769b-5p	1	0
hsa-mir-6866-3p	1	0
hsa-mir-6868-5p	1	0
hsa-mir-6869-5p	1	0
hsa-mir-6870-5p	1	0
hsa-mir-6870-3p	1	0
hsa-mir-6873-5p	1	0
hsa-mir-6877-3p	1	0
hsa-mir-6881-3p	1	0
hsa-mir-6883-5p	1	0
hsa-mir-6884-5p	1	0
hsa-mir-6885-3p	1	0
hsa-mir-6887-3p	1	0
hsa-mir-6888-3p	1	0
hsa-mir-6892-5p	1	0
hsa-mir-6892-3p	1	0
hsa-mir-6893-5p	1	0
hsa-mir-6894-5p	1	0
hsa-mir-7106-5p	1	0
hsa-mir-7111-5p	1	0
hsa-mir-7111-3p	1	0
hsa-mir-7113-5p	1	0
hsa-mir-7152-5p	1	0
hsa-mir-7157-5p	1	0
hsa-mir-7159-5p	1	0
hsa-mir-7160-5p	1	0
hsa-mir-4433b-3p	1	0
hsa-mir-1273h-5p	1	0
hsa-mir-7855-5p	1	0
hsa-mir-7856-5p	1	0
hsa-mir-8059	1	0
hsa-mir-8062	1	0
hsa-mir-8063	1	0
hsa-mir-8081	1	0
hsa-mir-8083	1	0
hsa-mir-8085	1	0
hsa-mir-7973	1	0
hsa-mir-7975	1	0
hsa-mir-3653-5p	1	0
hsa-mir-144-3p	1	0
hsa-mir-1292-5p	1	0
hsa-mir-23b-5p	1	0
hsa-mir-501-5p	1	0
hsa-mir-628-5p	1	0
hsa-mir-552-3p	1	0
hsa-mir-561-5p	1	0
hsa-mir-587	1	0
hsa-mir-616-5p	1	0
hsa-let-7g-3p	1	0
hsa-mir-200a-5p	1	0
hsa-mir-217	1	0
hsa-mir-331-3p	1	0
hsa-mir-337-3p	1	0
hsa-mir-374c-5p	1	0
hsa-mir-4485-3p	1	0
hsa-mir-4772-5p	1	0
hsa-mir-502-3p	1	0
hsa-mir-511-5p	1	0
hsa-mir-532-3p	1	0
hsa-mir-545-3p	1	0
hsa-mir-624-5p	1	0
hsa-mir-885-5p	1	0
hsa-mir-1202	1	0
hsa-mir-151a-5p	1	0
hsa-mir-181a-3p	1	0
hsa-mir-30c-2-3p	1	0
hsa-mir-3157-5p	1	0
hsa-mir-3199	1	0
hsa-mir-363-5p	1	0
hsa-mir-501-3p	1	0
hsa-mir-548o-3p	1	0
hsa-mir-760	1	0
hsa-mir-877-5p	1	0
hsa-mir-133a-3p	1	0
hsa-mir-141-3p	1	0
hsa-mir-148a-5p	1	0
hsa-mir-196a-3p	1	0
hsa-mir-200a-3p	1	0
hsa-mir-3158-3p	1	0
hsa-mir-548k	1	0
hsa-mir-548l	1	0
hsa-mir-628-3p	1	0
hsa-mir-1305	1	0
hsa-mir-146b-5p	1	0
hsa-mir-2115-5p	1	0
hsa-mir-3617-5p	1	0
hsa-mir-3944-5p	1	0
hsa-mir-4429	1	0
hsa-mir-4803	1	0
hsa-mir-584-5p	1	0
hsa-mir-660-5p	1	0
hsa-mir-130a-5p	1	0
hsa-mir-190a-5p	1	0
hsa-mir-4511	1	0
hsa-mir-660-3p	1	0
hsa-mir-520c-3p	1	0
hsa-mir-22-5p	1	0
hsa-mir-454-5p	1	0
hsa-mir-1304-3p	1	0
hsa-mir-135b-3p	1	0
hsa-mir-181a-2-3p	1	0
hsa-mir-3140-3p	1	0
hsa-mir-493-3p	1	0
hsa-mir-513a-5p	1	0
hsa-mir-612	1	0
hsa-mir-629-5p	1	0
hsa-mir-744-5p	1	0
hsa-mir-494-3p	1	0
hsa-mir-1226-3p	1	0
hsa-mir-136-5p	1	0
hsa-mir-138-2-3p	1	0
hsa-mir-143-3p	1	0
hsa-mir-16-2-3p	1	0
hsa-mir-197-3p	1	0
hsa-mir-199b-3p	1	0
hsa-mir-296-5p	1	0
hsa-mir-298	1	0
hsa-mir-299-3p	1	0
hsa-mir-299-5p	1	0
hsa-mir-323a-3p	1	0
hsa-mir-374a-3p	1	0
hsa-mir-450a-5p	1	0
hsa-mir-486-5p	1	0
hsa-mir-502-5p	1	0
hsa-mir-516b-5p	1	0
hsa-mir-539-5p	1	0
hsa-mir-567	1	0
hsa-mir-5682	1	0
hsa-mir-622	1	0
hsa-mir-654-3p	1	0
hsa-mir-659-3p	1	0
hsa-mir-936	1	0
hsa-mir-1304-5p	1	0
hsa-mir-139-3p	1	0
hsa-mir-18a-3p	1	0
hsa-mir-199b-5p	1	0
hsa-mir-30d-3p	1	0
hsa-mir-4265	1	0
hsa-mir-4482-5p	1	0
hsa-mir-548n	1	0
hsa-mir-618	1	0
hsa-mir-135a-5p	1	0
hsa-mir-377-3p	1	0
hsa-mir-382-5p	1	0
hsa-mir-330-5p	1	0
hsa-mir-3677-5p	1	0
hsa-mir-4999-5p	1	0
hsa-mir-99a-3p	1	0
hsa-mir-99b-3p	1	0
hsa-mir-219a-2-3p	1	0
hsa-mir-1254	1	0
hsa-mir-33a-3p	1	0
hsa-mir-342-5p	1	0
hsa-mir-1246	1	0
hsa-mir-5586-3p	1	0
hsa-mir-1224-3p	1	0
hsa-mir-1296-5p	1	0
hsa-mir-1299	1	0
hsa-mir-193b-5p	1	0
hsa-mir-23a-5p	1	0
hsa-mir-3176	1	0
hsa-mir-509-3p	1	0
hsa-mir-556-3p	1	0
hsa-mir-664a-5p	1	0
hsa-mir-708-3p	1	0
hsa-mir-652-3p	1	0
hsa-mir-103a-2-5p	1	0
hsa-mir-10b-3p	1	0
hsa-mir-1260b	1	0
hsa-mir-1276	1	0
hsa-mir-1290	1	0
hsa-mir-181c-3p	1	0
hsa-mir-224-3p	1	0
hsa-mir-2355-3p	1	0
hsa-mir-24-2-5p	1	0
hsa-mir-3065-5p	1	0
hsa-mir-34b-3p	1	0
hsa-mir-3615	1	0
hsa-mir-3657	1	0
hsa-mir-3679-5p	1	0
hsa-mir-4491	1	0
hsa-mir-676-3p	1	0
hsa-mir-1226-5p	1	0
hsa-mir-132-5p	1	0
hsa-mir-2467-5p	1	0
hsa-mir-3619-5p	1	0
hsa-mir-378d	1	0
hsa-mir-378i	1	0
hsa-mir-548a-3p	1	0
hsa-mir-589-3p	1	0
hsa-mir-592	1	0
hsa-mir-27b-5p	1	0
hsa-mir-663a	1	0
hsa-mir-18b-5p	1	0
hsa-mir-3127-5p	1	0
hsa-mir-3143	1	0
hsa-mir-3150b-3p	1	0
hsa-mir-4517	1	0
hsa-mir-4792	1	0
hsa-mir-877	1	0
hsa-let-7c	1	0
hsa-mir-24	1	0
hsa-mir-192	1	0
hsa-mir-215	1	0
PRAMEF14	1	0

## Sheet: BiolProc
# Term ID	Term description	Observed gene count	Background gene count	Strength	False discovery rate
GO:0006355	Regulation of transcription, DNA-templated	51	3388	0.58	6.34e-17
GO:0045893	Positive regulation of transcription, DNA-templated	38	1587	0.78	6.34e-17
GO:2000112	Regulation of cellular macromolecule biosynthetic process	52	3878	0.53	7.14e-16
GO:0045944	Positive regulation of transcription by RNA polymerase II	32	1253	0.81	3.71e-15
GO:0010558	Negative regulation of macromolecule biosynthetic process	33	1534	0.73	8.92e-14
GO:1903507	Negative regulation of nucleic acid-templated transcription	31	1324	0.77	1.03e-13
GO:0010628	Positive regulation of gene expression	39	2337	0.62	1.63e-13
GO:2000113	Negative regulation of cellular macromolecule biosynthetic process	32	1470	0.74	1.86e-13
GO:0031327	Negative regulation of cellular biosynthetic process	33	1592	0.72	2.06e-13
GO:0045892	Negative regulation of transcription, DNA-templated	30	1273	0.77	2.58e-13
GO:0010468	Regulation of gene expression	53	4813	0.44	5.05e-13
GO:0080090	Regulation of primary metabolic process	57	6032	0.37	1.03e-11
GO:0006357	Regulation of transcription by RNA polymerase II	35	2172	0.61	2.61e-11
GO:0051173	Positive regulation of nitrogen compound metabolic process	42	3239	0.51	2.83e-11
GO:0031323	Regulation of cellular metabolic process	57	6239	0.36	4.63e-11
GO:0051171	Regulation of nitrogen compound metabolic process	55	5836	0.37	6.57e-11
GO:0060255	Regulation of macromolecule metabolic process	57	6407	0.35	1.52e-10
GO:0051172	Negative regulation of nitrogen compound metabolic process	35	2429	0.56	5.9e-10
GO:0010604	Positive regulation of macromolecule metabolic process	42	3600	0.47	9.27e-10
GO:0031324	Negative regulation of cellular metabolic process	36	2630	0.54	1.01e-09
GO:0019222	Regulation of metabolic process	58	6948	0.32	1.15e-09
GO:0009893	Positive regulation of metabolic process	43	3893	0.44	2.45e-09
GO:0010629	Negative regulation of gene expression	31	2014	0.59	3.46e-09
GO:0031325	Positive regulation of cellular metabolic process	40	3413	0.47	3.63e-09
GO:0000122	Negative regulation of transcription by RNA polymerase II	21	895	0.77	1.15e-08
GO:0010605	Negative regulation of macromolecule metabolic process	36	2875	0.5	1.17e-08
GO:0006351	Transcription, DNA-templated	17	567	0.88	2.93e-08
GO:0050793	Regulation of developmental process	33	2648	0.5	1.26e-07
GO:0051094	Positive regulation of developmental process	24	1389	0.64	1.4e-07
GO:0048511	Rhythmic process	12	271	1.05	2.97e-07
GO:0065009	Regulation of molecular function	44	4913	0.35	1.09e-06
GO:0010941	Regulation of cell death	25	1696	0.57	1.32e-06
GO:0019438	Aromatic compound biosynthetic process	20	1070	0.67	1.4e-06
GO:0045595	Regulation of cell differentiation	26	1874	0.54	1.97e-06
GO:0048523	Negative regulation of cellular process	43	4874	0.34	2.98e-06
GO:0042127	Regulation of cell population proliferation	24	1642	0.56	3.23e-06
GO:1902895	Positive regulation of pri-miRNA transcription by RNA polymerase II	6	40	1.58	5.89e-06
GO:0018130	Heterocycle biosynthetic process	19	1061	0.65	6.52e-06
GO:0043067	Regulation of programmed cell death	23	1569	0.57	6.52e-06
GO:0048518	Positive regulation of biological process	48	6112	0.29	7.83e-06
GO:1901362	Organic cyclic compound biosynthetic process	20	1211	0.62	9.33e-06
GO:0043620	Regulation of DNA-templated transcription in response to stress	8	124	1.21	1.08e-05
GO:0051240	Positive regulation of multicellular organismal process	24	1770	0.53	1.19e-05
GO:0034654	Nucleobase-containing compound biosynthetic process	18	995	0.66	1.27e-05
GO:0048522	Positive regulation of cellular process	45	5579	0.31	1.47e-05
GO:0008285	Negative regulation of cell population proliferation	15	696	0.73	2.08e-05
GO:0042981	Regulation of apoptotic process	22	1550	0.55	2.14e-05
GO:0048585	Negative regulation of response to stimulus	22	1636	0.53	5.31e-05
GO:2000026	Regulation of multicellular organismal development	25	2096	0.48	5.98e-05
GO:0045597	Positive regulation of cell differentiation	17	993	0.63	6.08e-05
GO:0070887	Cellular response to chemical stimulus	30	2919	0.41	6.11e-05
GO:0030522	Intracellular receptor signaling pathway	8	166	1.08	7.61e-05
GO:0071479	Cellular response to ionizing radiation	6	67	1.35	7.61e-05
GO:0009968	Negative regulation of signal transduction	19	1271	0.57	8.03e-05
GO:0042752	Regulation of circadian rhythm	7	117	1.18	0.0001
GO:0043618	Regulation of transcription from RNA polymerase II promoter in response to stress	7	118	1.17	0.00011
GO:0006366	Transcription by RNA polymerase II	11	406	0.83	0.00012
GO:0061418	Regulation of transcription from RNA polymerase II promoter in response to hypoxia	6	78	1.29	0.00016
GO:0019216	Regulation of lipid metabolic process	11	424	0.81	0.00018
GO:0001666	Response to hypoxia	10	342	0.87	0.0002
GO:0070848	Response to growth factor	12	524	0.76	0.0002
GO:0044271	Cellular nitrogen compound biosynthetic process	20	1522	0.52	0.00025
GO:0051239	Regulation of multicellular organismal process	30	3227	0.37	0.00043
GO:0009719	Response to endogenous stimulus	19	1447	0.52	0.00046
GO:0008284	Positive regulation of cell population proliferation	15	919	0.61	0.00047
GO:0071495	Cellular response to endogenous stimulus	17	1181	0.56	0.0005
GO:0045639	Positive regulation of myeloid cell differentiation	6	99	1.18	0.00052
GO:1901701	Cellular response to oxygen-containing compound	16	1055	0.58	0.00052
GO:0009966	Regulation of signal transduction	29	3107	0.37	0.0006
GO:0071363	Cellular response to growth factor stimulus	11	494	0.75	0.00063
GO:0045596	Negative regulation of cell differentiation	13	728	0.65	0.00085
GO:0071478	Cellular response to radiation	7	170	1.01	0.00086
GO:0034599	Cellular response to oxidative stress	8	244	0.92	0.00091
GO:0010033	Response to organic substance	28	3011	0.37	0.00096
GO:0033993	Response to lipid	14	858	0.61	0.00096
GO:0060548	Negative regulation of cell death	15	999	0.58	0.0011
GO:0071396	Cellular response to lipid	11	528	0.72	0.0011
GO:0009314	Response to radiation	10	431	0.76	0.0012
GO:1901700	Response to oxygen-containing compound	19	1567	0.48	0.0012
GO:0009628	Response to abiotic stimulus	16	1147	0.54	0.0013
GO:0051090	Regulation of DNA-binding transcription factor activity	10	437	0.76	0.0013
GO:0071480	Cellular response to gamma radiation	4	31	1.51	0.0013
GO:0071456	Cellular response to hypoxia	7	189	0.97	0.0015
GO:0014070	Response to organic cyclic compound	14	911	0.59	0.0017
GO:0000083	Regulation of transcription involved in G1/S transition of mitotic cell cycle	4	35	1.46	0.0019
GO:0010646	Regulation of cell communication	30	3514	0.33	0.0019
GO:0032870	Cellular response to hormone stimulus	11	569	0.69	0.0019
GO:0033143	Regulation of intracellular steroid hormone receptor signaling pathway	5	76	1.22	0.0019
GO:0045899	Positive regulation of RNA polymerase II transcription preinitiation complex assembly	3	10	1.88	0.0019
GO:1901838	Positive regulation of transcription of nucleolar large rRNA by RNA polymerase I	3	10	1.88	0.0019
GO:0023051	Regulation of signaling	30	3553	0.33	0.0023
GO:0042221	Response to chemical	34	4333	0.29	0.0023
GO:0032502	Developmental process	41	5841	0.25	0.0026
GO:0007623	Circadian rhythm	6	142	1.03	0.0028
GO:0006979	Response to oxidative stress	9	393	0.76	0.0031
GO:0009725	Response to hormone	13	849	0.58	0.0032
GO:1902947	Regulation of tau-protein kinase activity	3	13	1.76	0.0033
GO:0050794	Regulation of cellular process	61	10932	0.15	0.0034
GO:0071310	Cellular response to organic substance	23	2369	0.39	0.0035
GO:0033554	Cellular response to stress	19	1725	0.44	0.0038
GO:0048732	Gland development	9	410	0.74	0.0039
GO:0071214	Cellular response to abiotic stimulus	8	313	0.81	0.0039
GO:2001233	Regulation of apoptotic signaling pathway	9	409	0.74	0.0039
GO:0016070	RNA metabolic process	18	1584	0.45	0.004
GO:0034645	Cellular macromolecule biosynthetic process	18	1592	0.45	0.0043
GO:0071425	Hematopoietic stem cell proliferation	3	15	1.7	0.0043
GO:0048608	Reproductive structure development	9	420	0.73	0.0046
GO:0048583	Regulation of response to stimulus	32	4114	0.29	0.0047
GO:0043069	Negative regulation of programmed cell death	13	908	0.56	0.0056
GO:0048856	Anatomical structure development	38	5402	0.25	0.0056
GO:0009967	Positive regulation of signal transduction	18	1654	0.44	0.0066
GO:2001237	Negative regulation of extrinsic apoptotic signaling pathway	5	106	1.07	0.0069
GO:0010647	Positive regulation of cell communication	19	1823	0.42	0.007
GO:0062012	Regulation of small molecule metabolic process	9	449	0.7	0.0071
GO:0050789	Regulation of biological process	62	11475	0.13	0.0072
GO:0023056	Positive regulation of signaling	19	1831	0.42	0.0073
GO:0045637	Regulation of myeloid cell differentiation	7	260	0.83	0.0077
GO:0003006	Developmental process involved in reproduction	13	945	0.54	0.0079
GO:0032768	Regulation of monooxygenase activity	4	57	1.25	0.0084
GO:0002763	Positive regulation of myeloid leukocyte differentiation	4	58	1.24	0.0089
GO:0006950	Response to stress	28	3485	0.3	0.0093
GO:0030111	Regulation of Wnt signaling pathway	8	370	0.73	0.0101
GO:1904018	Positive regulation of vasculature development	6	189	0.9	0.0101
GO:0010467	Gene expression	20	2056	0.39	0.0103
GO:0043401	Steroid hormone mediated signaling pathway	5	118	1.03	0.0103
GO:1904385	Cellular response to angiotensin	3	22	1.53	0.0103
GO:0010942	Positive regulation of cell death	11	719	0.58	0.0108
GO:0035270	Endocrine system development	5	120	1.02	0.0108
GO:0044419	Interspecies interaction between organisms	19	1899	0.4	0.0108
GO:0090287	Regulation of cellular response to growth factor stimulus	7	280	0.8	0.0109
GO:0007178	Transmembrane receptor protein serine/threonine kinase signaling pathway	6	195	0.89	0.0112
GO:0046890	Regulation of lipid biosynthetic process	6	197	0.88	0.0116
GO:0048584	Positive regulation of response to stimulus	21	2257	0.37	0.0116
GO:0071930	Negative regulation of transcription involved in G1/S transition of mitotic cell cycle	2	3	2.22	0.0116
GO:0080134	Regulation of response to stress	16	1437	0.45	0.0116
GO:1902948	Negative regulation of tau-protein kinase activity	2	3	2.22	0.0116
GO:0000075	Cell cycle checkpoint	6	198	0.88	0.0117
GO:0032922	Circadian regulation of gene expression	4	65	1.19	0.0118
GO:0090101	Negative regulation of transmembrane receptor protein serine/threonine kinase signaling pathway	5	124	1	0.0118
GO:1903706	Regulation of hemopoiesis	9	493	0.66	0.0118
GO:0048534	Hematopoietic or lymphoid organ development	10	619	0.61	0.0133
GO:0007275	Multicellular organism development	35	5023	0.24	0.0135
GO:0051246	Regulation of protein metabolic process	24	2828	0.33	0.0135
GO:0033233	Regulation of protein sumoylation	3	26	1.46	0.0143
GO:0050680	Negative regulation of epithelial cell proliferation	5	131	0.98	0.0144
GO:0043066	Negative regulation of apoptotic process	12	893	0.53	0.0154
GO:0009416	Response to light stimulus	7	302	0.76	0.0156
GO:0009648	Photoperiodism	3	27	1.45	0.0156
GO:0090403	Oxidative stress-induced premature senescence	2	4	2.1	0.0156
GO:1900740	Positive regulation of protein insertion into mitochondrial membrane involved in apoptotic signaling pathway	3	27	1.45	0.0156
GO:0006352	DNA-templated transcription initiation	6	214	0.85	0.0161
GO:0032269	Negative regulation of cellular protein metabolic process	13	1043	0.5	0.0163
GO:1902930	Regulation of alcohol biosynthetic process	4	75	1.13	0.0182
GO:0006915	Apoptotic process	12	918	0.52	0.0187
GO:0044093	Positive regulation of molecular function	18	1842	0.39	0.0188
GO:0071407	Cellular response to organic cyclic compound	9	537	0.62	0.0199
GO:0120161	Regulation of cold-induced thermogenesis	5	144	0.94	0.0204
GO:0034349	Glial cell apoptotic process	2	5	2	0.0206
GO:0070345	Negative regulation of fat cell proliferation	2	5	2	0.0206
GO:1902031	Regulation of NADP metabolic process	2	5	2	0.0206
GO:0032770	Positive regulation of monooxygenase activity	3	31	1.39	0.0208
GO:1902003	Regulation of amyloid-beta formation	3	32	1.37	0.0224
GO:0071560	Cellular response to transforming growth factor beta stimulus	5	149	0.93	0.0229
GO:2001234	Negative regulation of apoptotic signaling pathway	6	232	0.81	0.0229
GO:0040008	Regulation of growth	10	676	0.57	0.023
GO:0051247	Positive regulation of protein metabolic process	17	1715	0.4	0.023
GO:0008219	Cell death	13	1091	0.48	0.0231
GO:0044260	Cellular macromolecule metabolic process	34	4976	0.23	0.0231
GO:0040018	Positive regulation of multicellular organism growth	3	33	1.36	0.0235
GO:1901653	Cellular response to peptide	7	331	0.72	0.0235
GO:0022414	Reproductive process	15	1400	0.43	0.0236
GO:0048145	Regulation of fibroblast proliferation	4	83	1.08	0.0236
GO:0048638	Regulation of developmental growth	7	333	0.72	0.0238
GO:0060284	Regulation of cell development	12	956	0.5	0.0241
GO:0071158	Positive regulation of cell cycle arrest	4	84	1.08	0.0242
GO:0001890	Placenta development	5	154	0.91	0.0247
GO:0060745	Mammary gland branching involved in pregnancy	2	6	1.92	0.0247
GO:2000323	Negative regulation of glucocorticoid receptor signaling pathway	2	6	1.92	0.0247
GO:2000630	Positive regulation of miRNA metabolic process	2	6	1.92	0.0247
GO:0050678	Regulation of epithelial cell proliferation	7	339	0.71	0.0253
GO:0007093	Mitotic cell cycle checkpoint	5	156	0.91	0.0255
GO:0010665	Regulation of cardiac muscle cell apoptotic process	3	35	1.33	0.0257
GO:0043405	Regulation of MAP kinase activity	7	342	0.71	0.0262
GO:0048513	Animal organ development	25	3197	0.29	0.0265
GO:0090092	Regulation of transmembrane receptor protein serine/threonine kinase signaling pathway	6	244	0.79	0.0265
GO:0090288	Negative regulation of cellular response to growth factor stimulus	5	158	0.9	0.0265
GO:0033144	Negative regulation of intracellular steroid hormone receptor signaling pathway	3	36	1.32	0.0271
GO:0009888	Tissue development	17	1760	0.38	0.0276
GO:0050810	Regulation of steroid biosynthetic process	4	89	1.05	0.0279
GO:0001819	Positive regulation of cytokine production	8	461	0.64	0.0287
GO:0006367	Transcription initiation from RNA polymerase II promoter	5	162	0.89	0.0287
GO:0048731	System development	31	4426	0.24	0.0287
GO:0050727	Regulation of inflammatory response	7	351	0.7	0.029
GO:0060558	Regulation of calcidiol 1-monooxygenase activity	2	7	1.86	0.029
GO:0002376	Immune system process	21	2481	0.33	0.03
GO:0035295	Tube development	11	851	0.51	0.0301
GO:0043433	Negative regulation of DNA-binding transcription factor activity	5	166	0.88	0.0308
GO:0009605	Response to external stimulus	20	2310	0.34	0.031
GO:0045766	Positive regulation of angiogenesis	5	169	0.87	0.033
GO:0032268	Regulation of cellular protein metabolic process	22	2693	0.31	0.0335
GO:0044403	Symbiotic process	11	865	0.5	0.0335
GO:1901652	Response to peptide	8	476	0.62	0.0335
GO:0046886	Positive regulation of hormone biosynthetic process	2	8	1.8	0.0344
GO:2000074	Regulation of type B pancreatic cell development	2	8	1.8	0.0344
GO:0007179	Transforming growth factor beta receptor signaling pathway	4	98	1.01	0.0358
GO:0051716	Cellular response to stimulus	40	6489	0.19	0.0361
GO:0001817	Regulation of cytokine production	10	742	0.53	0.037
GO:0021983	Pituitary gland development	3	42	1.25	0.037
GO:0045927	Positive regulation of growth	6	267	0.75	0.037
GO:0090304	Nucleic acid metabolic process	19	2178	0.34	0.0376
GO:0071375	Cellular response to peptide hormone stimulus	6	269	0.75	0.0378
GO:0030154	Cell differentiation	27	3702	0.26	0.0379
GO:1901576	Organic substance biosynthetic process	22	2734	0.31	0.0386
GO:0051091	Positive regulation of DNA-binding transcription factor activity	6	271	0.74	0.0388
GO:0071316	Cellular response to nicotine	2	9	1.75	0.0394
GO:0030177	Positive regulation of Wnt signaling pathway	5	182	0.84	0.0417
GO:0045581	Negative regulation of T cell differentiation	3	45	1.22	0.0426
GO:0031399	Regulation of protein modification process	17	1870	0.36	0.0462
GO:2000134	Negative regulation of G1/S transition of mitotic cell cycle	4	107	0.97	0.0462
GO:0120163	Negative regulation of cold-induced thermogenesis	3	47	1.2	0.0469
GO:1902105	Regulation of leukocyte differentiation	6	285	0.72	0.0476
GO:0043434	Response to peptide hormone	7	394	0.65	0.0477
GO:0044249	Cellular biosynthetic process	21	2611	0.3	0.0494
GO:0048699	Generation of neurons	15	1551	0.38	0.0499
GO:0050896	Response to stimulus	46	8046	0.16	0.0499

## Sheet: MolFunc
# Term ID	Term description	Observed gene count	Background gene count	Strength	False discovery rate
GO:0000976	Transcription regulatory region sequence-specific DNA binding	30	1028	0.86	5.36e-15
GO:0140110	Transcription regulator activity	34	1657	0.71	9.76e-14
GO:0000987	Cis-regulatory region sequence-specific DNA binding	24	701	0.93	1.82e-13
GO:0000981	DNA-binding transcription factor activity, RNA polymerase II-specific	27	1022	0.82	7.17e-13
GO:0008134	Transcription factor binding	23	672	0.93	7.17e-13
GO:0000977	RNA polymerase II transcription regulatory region sequence-specific DNA binding	25	878	0.85	1.42e-12
GO:0003676	Nucleic acid binding	47	3947	0.48	4.28e-12
GO:0003700	DNA-binding transcription factor activity	28	1238	0.75	4.89e-12
GO:0001216	DNA-binding transcription activator activity	18	452	1	6.75e-11
GO:0000978	RNA polymerase II cis-regulatory region sequence-specific DNA binding	20	672	0.87	4.44e-10
GO:0001228	DNA-binding transcription activator activity, RNA polymerase II-specific	17	449	0.98	6.39e-10
GO:0003677	DNA binding	34	2470	0.54	2.98e-09
GO:1901363	Heterocyclic compound binding	52	5831	0.35	4.28e-09
GO:0097159	Organic cyclic compound binding	52	5916	0.34	7.31e-09
GO:0061629	RNA polymerase II-specific DNA-binding transcription factor binding	12	283	1.03	3.22e-07
GO:0140297	DNA-binding transcription factor binding	13	366	0.95	4.81e-07
GO:0035035	Histone acetyltransferase binding	6	29	1.72	7.36e-07
GO:0098772	Molecular function regulator	35	3422	0.41	3.12e-06
GO:0001225	RNA polymerase II transcription coactivator binding	3	4	2.27	0.00029
GO:0004879	Nuclear receptor activity	5	48	1.42	0.00029
GO:0033613	Activating transcription factor binding	6	90	1.22	0.00029
GO:0001102	RNA polymerase II activating transcription factor binding	5	53	1.37	0.0004
GO:0001223	Transcription coactivator binding	4	27	1.57	0.00074
GO:0043425	bHLH transcription factor binding	4	28	1.55	0.00082
GO:0003682	Chromatin binding	11	570	0.68	0.0019
GO:0051879	Hsp90 protein binding	4	42	1.38	0.0033
GO:0001046	Core promoter sequence-specific DNA binding	4	47	1.33	0.0049
GO:0046982	Protein heterodimerization activity	8	338	0.77	0.0063
GO:0001085	RNA polymerase II transcription factor binding	4	56	1.25	0.008
GO:0001227	DNA-binding transcription repressor activity, RNA polymerase II-specific	7	260	0.83	0.008
GO:0003707	Steroid hormone receptor activity	4	55	1.26	0.008
GO:0003712	Transcription coregulator activity	10	571	0.64	0.008
GO:0042826	Histone deacetylase binding	5	114	1.04	0.0088
GO:0019899	Enzyme binding	21	2239	0.37	0.0108
GO:0031072	Heat shock protein binding	5	120	1.02	0.0108
GO:0046983	Protein dimerization activity	13	1037	0.5	0.0172
GO:0043426	MRF binding	2	5	2	0.0232
GO:0031490	Chromatin DNA binding	4	79	1.1	0.0234

## Sheet: CellComp
# Term ID	Term description	Observed gene count	Background gene count	Strength	False discovery rate
GO:0005667	Transcription regulator complex	22	431	1.11	4.25e-15
GO:0000790	Nuclear chromatin	29	1048	0.84	2.51e-14
GO:0000785	Chromatin	30	1220	0.79	9.2e-14
GO:0090575	RNA polymerase II transcription regulator complex	9	163	1.14	7.54e-06
GO:0031981	Nuclear lumen	41	4733	0.34	1.68e-05
GO:0042025	Host cell nucleus	9	190	1.07	1.99e-05
GO:0005654	Nucleoplasm	36	3973	0.36	3.38e-05
GO:0032991	Protein-containing complex	41	5073	0.31	5.87e-05
GO:0005634	Nucleus	51	7390	0.24	8.08e-05
GO:0070013	Intracellular organelle lumen	42	5857	0.25	0.00085
GO:0043232	Intracellular non-membrane-bounded organelle	37	4880	0.28	0.0012
GO:0016604	Nuclear body	12	789	0.58	0.005
GO:0035189	Rb-E2F complex	2	2	2.4	0.0063
GO:0033256	I-kappaB/NF-kappaB complex	2	7	1.86	0.036
GO:0000791	Euchromatin	3	39	1.29	0.0389
GO:0016605	PML body	4	101	1	0.0487
GO:0043231	Intracellular membrane-bounded organelle	57	10761	0.12	0.0487

## Sheet: KEGGPath
# Term ID	Term description	Observed gene count	Background gene count	Strength	False discovery rate
hsa05166	Human T-cell leukemia virus 1 infection	12	211	1.15	2.57e-08
hsa05200	Pathways in cancer	16	517	0.89	4.22e-08
hsa05220	Chronic myeloid leukemia	8	75	1.43	1.49e-07
hsa05161	Hepatitis B	9	159	1.15	1.82e-06
hsa05152	Tuberculosis	9	168	1.13	2.29e-06
hsa05202	Transcriptional misregulation in cancer	9	171	1.12	2.29e-06
hsa05215	Prostate cancer	7	96	1.26	8.29e-06
hsa05212	Pancreatic cancer	6	73	1.31	2.99e-05
hsa04218	Cellular senescence	7	150	1.07	0.00011
hsa05163	Human cytomegalovirus infection	8	218	0.96	0.00011
hsa04066	HIF-1 signaling pathway	6	106	1.15	0.00017
hsa04612	Antigen processing and presentation	5	63	1.3	0.00021
hsa04710	Circadian rhythm	4	30	1.52	0.00024
hsa05211	Renal cell carcinoma	5	66	1.28	0.00024
hsa05167	Kaposi sarcoma-associated herpesvirus infection	7	187	0.97	0.00027
hsa04010	MAPK signaling pathway	8	288	0.84	0.00048
hsa04350	TGF-beta signaling pathway	5	91	1.14	0.00079
hsa05222	Small cell lung cancer	5	92	1.13	0.00079
hsa05160	Hepatitis C	6	156	0.98	0.0008
hsa01522	Endocrine resistance	5	95	1.12	0.00082
hsa05225	Hepatocellular carcinoma	6	160	0.97	0.00083
hsa04659	Th17 cell differentiation	5	101	1.09	0.00098
hsa05203	Viral carcinogenesis	6	182	0.92	0.0015
hsa04110	Cell cycle	5	120	1.02	0.002
hsa04137	Mitophagy - animal	4	63	1.2	0.002
hsa05169	Epstein-Barr virus infection	6	193	0.89	0.002
hsa05140	Leishmaniasis	4	70	1.16	0.0027
hsa01523	Antifolate resistance	3	31	1.39	0.0039
hsa05165	Human papillomavirus infection	7	325	0.73	0.0039
hsa05224	Breast cancer	5	145	0.94	0.0039
hsa04934	Cushing syndrome	5	153	0.91	0.0045
hsa04211	Longevity regulating pathway	4	87	1.06	0.005
hsa05340	Primary immunodeficiency	3	37	1.31	0.0055
hsa04933	AGE-RAGE signaling pathway in diabetic complications	4	98	1.01	0.007
hsa05219	Bladder cancer	3	41	1.26	0.007
hsa04928	Parathyroid hormone synthesi ssecretion and action	4	103	0.99	0.0081
hsa04931	Insulin resistance	4	107	0.97	0.0091
hsa05030	Cocaine addiction	3	49	1.19	0.0102
hsa04380	Osteoclast differentiation	4	122	0.92	0.0137
hsa05134	Legionellosis	3	55	1.14	0.0137
hsa04926	Relaxin signaling pathway	4	128	0.89	0.0155
hsa05321	Inflammatory bowel disease	3	60	1.1	0.0161
hsa04014	Ras signaling pathway	5	226	0.74	0.0177
hsa05221	Acute myeloid leukemia	3	66	1.06	0.02
hsa04917	Prolactin signaling pathway	3	69	1.04	0.0212
hsa05223	Non-small cell lung cancer	3	68	1.04	0.0212
hsa05226	Gastric cancer	4	144	0.84	0.0212
hsa05214	Glioma	3	72	1.02	0.0232
hsa05218	Melanoma	3	72	1.02	0.0232
hsa04310	Wnt signaling pathway	4	154	0.81	0.0243
hsa05206	MicroRNAs in cancer	4	160	0.8	0.0272
hsa05164	Influenza A	4	165	0.78	0.0297
hsa04658	Th1 and Th2 cell differentiation	3	87	0.94	0.035
hsa05142	Chagas disease	3	99	0.88	0.0485
