# Supplementary material for: MicroRNAs in the Pathogenesis of Preeclampsia—A Case-Control In Silico Analysis
Source: Curr Issues Mol Biol. 2024 Apr 17;46(4):3438–59. doi: 10.3390/cimb46040216 (PMC11048894; doi:10.3390/cimb46040216)
Supplement: Supplementary file 1 [file cimb-46-00216-s001.zip › SupplementaryFile3.xlsx]

## Sheet: DR_5FSig_Genes
ID	P.Value	logFC	GB_LIST	ORF
PH_hs_0027262	0.0445	-5.65459	NM_002248	KCNN1
PH_hs_0032041	0.0311	-6.05405	NM_005604	POU3F2
PH_hs_0048883	0.0295	-5.21994	NM_002099	GYPA
PH_hs_0044747	0.0211	-5.19627	NM_012316	KPNA6
PH_hs_0024263	0.0194	-5.82985	NM_145755 NM_001105513	TTC21A
PH_hs_0023671	0.0166	-5.03448	NM_004481	GALNT2
PH_hs_0032437	0.0156	-5.0988	NM_001267783 NM_017749 NM_001267782	AMBRA1
PH_hs_0029628	0.0136	-5.00454	NR_027653 NM_001160125 NM_001160124 NM_001300	KLF6
PH_hs_0047751	0.013	-5.29497	NM_018464	CISD1
PH_hs_0001122	0.00806	-5.3454	NM_001195654 NM_001195653 NM_032527 NM_181485 NM_001083113	ZGPAT
PH_hs_0000104	0.00796	-5.6475	NM_000619	IFNG
PH_hs_0042366	0.0075	-5.03883	NM_003945	ATP6V0E1
PH_hs_0047285	0.00741	-5.17028	NM_022835	PLEKHG2
PH_hs_0039186	0.00681	-5.4489	NM_001184823 NM_001184783 NM_003375 NR_033675	VDAC2
PH_hs_0036942	0.00624	-5.40873	NR_046268	TGFB2-AS1
PH_hs_0012421	0.00579	-5.96719	NM_001162936	SMIM9
PH_hs_0033427	0.00483	-6.89962	NM_001008566 NM_003595	TPST2
PH_hs_0002670	0.00432	-6.64655	NM_001172666 NM_001172665 NM_001172664 NM_001172663 NM_021168	RAB40C
PH_hs_0009336	0.00374	-5.12172	NM_018354	TMEM74B
PH_hs_0062337	0.00325	-5.39485
PH_hs_0025526	0.00323	-6.20045	NM_018303 NR_073064	EXOC2
PH_hs_0022193	0.00314	-5.26057	NM_001256093 NM_001256091 NM_001256092 NM_001256090 NM_001880 NR_045774 NR_045773 NR_045772 NR_045771 NR_045770 NR_045769 NR_045768	ATF2
PH_hs_0026004	0.00246	-5.36746	NM_018447	EMC3
PH_hs_0046259	0.0022	-5.06627	NM_001136271	NKX2-6
PH_hs_0062823	0.00217	-6.00556	XM_011525670 XM_011545655	POTEC|LOC100288966
PH_hs_0043863	0.00208	-5.48866	NM_206917 NM_206915 NM_014380	NGFRAP1
PH_hs_0046928	0.00111	-5.01176
PH_hs_0010596	0.000735	-5.41311	NM_001256424 NM_000855	GUCY1A2
PH_hs_0024758	0.000561	-6.4251	NM_003034	ST8SIA1
PH_hs_0000656	0.000447	-6.41231	NM_001145774 NM_001145773 NM_001145772 NM_001145771 NM_001145770 NM_201525 NM_201524 NM_005682	ADGRG1
PH_hs_0039971	0.00044	-7.08812	NM_001146213 NM_022771 NM_001146214 NR_027449	TBC1D15
PH_hs_0040981	0.000314	-5.33387	NM_033468 NM_021047 NM_021148 NR_003099 NM_001001415 NM_003429 NM_001256173 NM_001256171 NM_052852 NM_031218 NM_001159293 NR_027481	ZNF257|ZNF253|ZNF273|ZNF429|ZNF85|ZNF486|ZNF93|ZNF737|ZNF876P
PH_hs_0049253	0.000308	-5.15519	NM_001101338	ZNF883
PH_hs_0004929	0.000214	-6.4212
PH_hs_0029820	0.000122	-6.5353	NM_012425 NM_152724	RSU1
PH_hs_0047843	7.21e-05	-5.39723	NM_001102396 NM_025073 NR_049742 NR_049741	SIKE1
PH_hs_0045539	1.9e-05	-6.42199	NM_000438 NM_181457 NM_013942	PAX3

## Sheet: DR5FSig_Deg_Bet
ID	Degree	Betweenness
KPNA6	223	161133
ATP6V0E1	152	90977.3
KLF6	129	75754.1
SIKE1	118	60992.3
PLEKHG2	112	71728.7
ZNF85	98	67140.1
EMC3	92	53114.8
GALNT2	83	38016.5
TBC1D15	83	48514.1
ATF2	81	35905.8
VDAC2	69	52426.4
AMBRA1	55	27918.5
RAB40C	51	23353.3
ZNF257	51	27233.8
ZNF429	51	24069.8
EXOC2	49	27644.2
ZNF486	49	27773
ZNF253	47	23149.5
GUCY1A2	47	25417
POU3F2	44	22680.9
TPST2	42	20082.1
IFNG	41	32732.2
PAX3	38	18690.7
ZNF273	38	10792.6
ZNF93	35	8210.1
TMEM74B	31	19732.8
CISD1	29	12139.8
RSU1	27	8632.87
KCNN1	27	20164.4
ZNF737	18	8892.45
hsa-mir-1-3p	16	29818.9
ADGRG1	16	13536.4
hsa-mir-27a-3p	14	26276.2
hsa-mir-23b-3p	13	17167.2
hsa-let-7b-5p	12	17522.6
hsa-mir-107	12	14191
hsa-mir-23a-3p	11	11141
hsa-mir-103a-3p	11	12004.4
hsa-mir-522-5p	11	8853.41
GYPA	11	5851.89
ZGPAT	11	2832.3
hsa-mir-16-5p	10	10269.6
hsa-mir-26b-5p	10	13365.4
hsa-mir-146a-5p	10	7900.93
hsa-mir-155-5p	10	7698.84
ST8SIA1	10	3656.4
hsa-mir-17-5p	9	6379.36
hsa-mir-26a-5p	9	5682.49
hsa-mir-93-5p	9	6428.2
hsa-mir-182-5p	9	6647.3
hsa-mir-374a-5p	9	6085.57
hsa-mir-195-5p	9	4963.23
hsa-mir-129-2-3p	9	7141.44
hsa-let-7a-5p	8	3965.01
hsa-mir-20a-5p	8	6504.99
hsa-mir-34a-5p	8	2774.23
hsa-mir-181a-5p	8	5194.62
hsa-mir-124-3p	8	5886.11
hsa-mir-20b-5p	8	4515.52
hsa-mir-191-5p	8	4703.33
SMIM9	8	4548.24
hsa-mir-15a-5p	7	4186.8
hsa-mir-24-3p	7	6757.3
hsa-mir-92a-3p	7	5892.5
hsa-mir-1343-3p	7	5505.07
hsa-let-7c-5p	6	1553.79
hsa-let-7e-5p	6	2096.82
hsa-mir-98-5p	6	4495.71
hsa-mir-101-3p	6	3521.45
hsa-mir-7-5p	6	2163.26
hsa-mir-183-5p	6	3394.41
hsa-let-7g-5p	6	1583.58
hsa-let-7i-5p	6	1583.58
hsa-mir-15b-5p	6	5485.82
hsa-mir-27b-3p	6	2221.06
hsa-mir-122-5p	6	3263.44
hsa-mir-128-3p	6	3049.19
hsa-mir-130a-3p	6	2716.6
hsa-mir-106b-5p	6	2421.93
hsa-mir-130a-5p	6	1763.05
hsa-mir-423-5p	6	2147.96
hsa-mir-619-5p	6	5930.94
hsa-mir-18a-5p	6	6163.63
hsa-mir-151a-3p	6	2880.95
hsa-let-7f-5p	5	1048.24
hsa-mir-19a-3p	5	2043.35
hsa-mir-19b-3p	5	1695.38
hsa-mir-30a-5p	5	1367.85
hsa-mir-106a-5p	5	1086.03
hsa-mir-196a-5p	5	3310.97
hsa-mir-203a-3p	5	2114.59
hsa-mir-30e-3p	5	1556.37
hsa-mir-484	5	1937.48
hsa-mir-202-5p	5	1247.39
hsa-mir-519d-3p	5	1323.08
hsa-mir-550a-5p	5	1222.52
hsa-mir-940	5	3251.54
hsa-mir-4768-3p	5	2465.24
hsa-mir-4786-5p	5	2112.95
hsa-mir-550a-3-5p	5	1222.52
hsa-mir-590-3p	5	2608.52
hsa-mir-210-3p	5	1425.36
hsa-mir-224-5p	5	1888.39
hsa-mir-22-3p	5	2038.1
hsa-mir-30a-3p	4	975.265
hsa-mir-32-5p	4	2072.33
hsa-mir-192-5p	4	2361.08
hsa-mir-148a-3p	4	1610.62
hsa-mir-30d-5p	4	983.764
hsa-mir-216a-5p	4	1645.84
hsa-mir-218-5p	4	666.723
hsa-mir-9-5p	4	997.067
hsa-mir-186-5p	4	1319.56
hsa-mir-320a	4	2623.6
hsa-mir-301a-3p	4	1494.8
hsa-mir-369-3p	4	786.004
hsa-mir-485-5p	4	1338.08
hsa-mir-526b-3p	4	797.017
hsa-mir-502-5p	4	1458.24
hsa-mir-92b-3p	4	1413.48
hsa-mir-766-3p	4	2180.04
hsa-mir-148a-5p	4	920.388
hsa-mir-186-3p	4	1551.02
hsa-mir-941	4	2076.82
hsa-mir-944	4	1090.46
hsa-mir-1224-5p	4	3045.62
hsa-mir-1246	4	2009.47
hsa-mir-103a-2-5p	4	652.926
hsa-mir-23c	4	487.68
hsa-mir-4459	4	1509.04
hsa-mir-548aw	4	1058.57
hsa-mir-5690	4	1462.92
hsa-mir-204-3p	4	2051.5
hsa-mir-548g-5p	4	1058.57
hsa-mir-548x-5p	4	1058.57
hsa-mir-548aj-5p	4	1058.57
hsa-mir-6506-5p	4	2095.57
hsa-mir-190a-3p	4	794.616
hsa-mir-1468-3p	4	1058.57
hsa-mir-548f-5p	4	1058.57
hsa-mir-6849-3p	4	977.137
hsa-mir-6884-5p	4	1338.08
hsa-mir-7977	4	1869.1
hsa-mir-10b-5p	4	1074.12
hsa-mir-18b-5p	4	2248.74
hsa-mir-25-3p	4	797.105
hsa-mir-147a	4	1190.11
hsa-mir-376a-5p	4	1041.38
hsa-mir-200b-3p	4	503.401
hsa-mir-200c-3p	4	503.401
hsa-mir-31-5p	4	1163.31
hsa-mir-96-5p	4	828.904
hsa-mir-424-5p	4	1795.03
hsa-let-7d-5p	3	460.421
hsa-mir-21-5p	3	182.625
hsa-mir-29a-3p	3	408.546
hsa-mir-29b-3p	3	827.516
hsa-mir-197-3p	3	1574.06
hsa-mir-129-5p	3	844.995
hsa-mir-30c-5p	3	441.327
hsa-mir-181b-5p	3	192.995
hsa-mir-181c-5p	3	268.395
hsa-mir-221-3p	3	526.742
hsa-mir-30b-5p	3	441.327
hsa-mir-132-3p	3	1156.49
hsa-mir-133a-3p	3	1545.25
hsa-mir-125a-5p	3	1399.08
hsa-mir-149-5p	3	1008.63
hsa-mir-150-5p	3	781.518
hsa-mir-29c-3p	3	576.583
hsa-mir-30e-5p	3	441.327
hsa-mir-378a-3p	3	951.631
hsa-mir-338-3p	3	871.865
hsa-mir-335-5p	3	249.426
hsa-mir-181d-5p	3	192.995
hsa-mir-520c-3p	3	740.759
hsa-mir-520g-3p	3	932.318
hsa-mir-520h	3	932.318
hsa-mir-615-3p	3	531.698
hsa-mir-628-3p	3	192.995
hsa-mir-33b-5p	3	339.204
hsa-mir-641	3	680.195
hsa-mir-642a-5p	3	526.261
hsa-mir-16-2-3p	3	562.731
hsa-mir-183-3p	3	194.228
hsa-mir-141-5p	3	676.499
hsa-mir-130b-5p	3	908.917
hsa-mir-340-5p	3	675.6
hsa-mir-508-5p	3	788.722
hsa-mir-455-3p	3	424.449
hsa-mir-548l	3	835.732
hsa-mir-548n	3	1419.65
hsa-mir-1307-3p	3	1035.36
hsa-mir-1825	3	1237.87
hsa-mir-1827	3	808.635
hsa-mir-2114-5p	3	2079.67
hsa-mir-548s	3	362.634
hsa-mir-3187-3p	3	902.944
hsa-mir-3065-3p	3	4733.64
hsa-mir-4284	3	1115.24
hsa-mir-3613-3p	3	714.927
hsa-mir-3617-5p	3	680.195
hsa-mir-1273e	3	591.347
hsa-mir-3685	3	640.558
hsa-mir-3929	3	750.527
hsa-mir-4438	3	539.833
hsa-mir-4454	3	3109.75
hsa-mir-4478	3	750.527
hsa-mir-4419b	3	750.527
hsa-mir-3124-3p	3	1116.4
hsa-mir-4715-3p	3	1438.17
hsa-mir-4722-5p	3	808.635
hsa-mir-4796-3p	3	4130.51
hsa-mir-5095	3	539.833
hsa-mir-5011-5p	3	341.601
hsa-mir-5089-5p	3	420.323
hsa-mir-1271-3p	3	323.784
hsa-mir-1306-5p	3	3900.34
hsa-mir-939-3p	3	998.494
hsa-mir-6499-3p	3	609.596
hsa-mir-6504-3p	3	539.833
hsa-mir-6514-3p	3	745.356
hsa-mir-6778-3p	3	781.518
hsa-mir-6783-3p	3	996.964
hsa-mir-6807-5p	3	1327.57
hsa-mir-6840-3p	3	766.498
hsa-mir-7151-3p	3	539.833
hsa-mir-1301-3p	3	560.778
hsa-mir-146a-3p	3	393.343
hsa-mir-17-3p	3	319.51
hsa-mir-3179	3	484.3
hsa-mir-34b-5p	3	904.186
hsa-mir-455-5p	3	1155.83
hsa-mir-503-5p	3	611.256
hsa-mir-320c	3	424.449
hsa-mir-320d	3	424.449
hsa-mir-671-5p	3	609.523
hsa-mir-576-3p	3	484.591
hsa-mir-942-5p	3	811.027
hsa-mir-142-3p	3	353.555
hsa-mir-561-3p	3	839.258
STAT3	2	250.263
hsa-mir-33a-5p	2	173.896
hsa-mir-208a-3p	2	143.287
hsa-mir-215-5p	2	74.5416
hsa-mir-222-3p	2	120.31
hsa-mir-142-5p	2	31.4078
hsa-mir-143-3p	2	174.537
hsa-mir-185-5p	2	218.729
hsa-mir-130b-3p	2	162.613
hsa-mir-373-3p	2	290.077
hsa-mir-375	2	246.476
hsa-mir-378a-5p	2	478.383
hsa-mir-342-3p	2	304.127
hsa-mir-148b-3p	2	187.3
hsa-mir-331-3p	2	202.226
hsa-mir-324-3p	2	1623.81
hsa-mir-423-3p	2	222.255
hsa-mir-409-3p	2	210.153
hsa-mir-489-3p	2	137.844
hsa-mir-555	2	390.999
hsa-mir-564	2	252.766
hsa-mir-570-3p	2	340.37
hsa-mir-588	2	252.766
hsa-mir-603	2	51.1794
hsa-mir-647	2	344.785
hsa-mir-650	2	156.125
hsa-mir-661	2	222.255
hsa-mir-662	2	517.001
hsa-mir-655-3p	2	313.932
hsa-mir-454-3p	2	162.613
hsa-mir-769-5p	2	281.424
hsa-mir-770-5p	2	382.559
hsa-mir-20a-3p	2	162.613
hsa-mir-25-5p	2	197.689
hsa-mir-30d-3p	2	151.94
hsa-mir-7-1-3p	2	209.653
hsa-mir-10a-3p	2	253.631
hsa-mir-214-5p	2	154.139
hsa-mir-221-5p	2	253.345
hsa-mir-23b-5p	2	342.779
hsa-mir-140-3p	2	366.211
hsa-mir-143-5p	2	264.409
hsa-mir-125a-3p	2	291.853
hsa-mir-188-3p	2	275.572
hsa-mir-377-5p	2	126.92
hsa-mir-338-5p	2	153.127
hsa-mir-335-3p	2	211.407
hsa-mir-589-5p	2	218.729
hsa-mir-876-3p	2	590.739
hsa-mir-744-5p	2	459.294
hsa-mir-744-3p	2	219.594
hsa-mir-665	2	243.615
hsa-mir-374b-5p	2	64.493
hsa-mir-760	2	174.537
hsa-mir-301b-3p	2	162.613
hsa-mir-208b-3p	2	143.287
hsa-mir-1226-5p	2	71.9541
hsa-mir-1226-3p	2	154.63
hsa-mir-1253	2	590.739
hsa-mir-1260a	2	156.793
hsa-mir-664a-5p	2	449.916
hsa-mir-1470	2	605.018
hsa-mir-1915-3p	2	341.898
hsa-mir-224-3p	2	590.739
hsa-mir-1976	2	145.537
hsa-mir-764	2	291.853
hsa-mir-544b	2	100.784
hsa-mir-3153	2	68.313
hsa-mir-3160-3p	2	1055.35
hsa-mir-1260b	2	156.793
hsa-mir-3190-5p	2	50.6726
hsa-mir-3192-5p	2	404.468
hsa-mir-4295	2	162.613
hsa-mir-4314	2	404.468
hsa-mir-4281	2	835.456
hsa-mir-4279	2	590.739
hsa-mir-4329	2	366.211
hsa-mir-3609	2	31.4078
hsa-mir-3612	2	156.125
hsa-mir-3666	2	162.613
hsa-mir-3926	2	50.6726
hsa-mir-3927-3p	2	118.203
hsa-mir-3934-5p	2	291.853
hsa-mir-374c-5p	2	313.932
hsa-mir-642b-3p	2	295.302
hsa-mir-4422	2	209.653
hsa-mir-4433a-3p	2	253.345
hsa-mir-548ah-5p	2	31.4078
hsa-mir-3689d	2	143.287
hsa-mir-4524a-3p	2	200.985
hsa-mir-4534	2	327.446
hsa-mir-548an	2	37.8591
hsa-mir-3074-5p	2	243.776
hsa-mir-4423-5p	2	219.594
hsa-mir-4638-5p	2	264.409
hsa-mir-4639-3p	2	58.3596
hsa-mir-4646-5p	2	404.468
hsa-mir-4649-3p	2	243.615
hsa-mir-4694-3p	2	496.357
hsa-mir-4708-5p	2	174.537
hsa-mir-4726-3p	2	341.898
hsa-mir-3064-5p	2	289.443
hsa-mir-3064-3p	2	225.07
hsa-mir-4738-3p	2	500.146
hsa-mir-4755-3p	2	349.676
hsa-mir-4770	2	174.537
hsa-mir-4774-3p	2	187.3
hsa-mir-4776-3p	2	225.07
hsa-mir-4778-5p	2	253.631
hsa-mir-4792	2	73.4821
hsa-mir-4793-5p	2	438.1
hsa-mir-4794	2	449.916
hsa-mir-1273f	2	174.537
hsa-mir-5096	2	459.294
hsa-mir-5091	2	173.542
hsa-mir-5197-5p	2	373.668
hsa-mir-4524b-3p	2	197.921
hsa-mir-5100	2	229.91
hsa-mir-5580-3p	2	74.5416
hsa-mir-5582-5p	2	522.637
hsa-mir-5590-3p	2	31.4078
hsa-mir-1304-3p	2	238.869
hsa-mir-1247-3p	2	438.1
hsa-mir-1277-5p	2	219.594
hsa-mir-1273g-3p	2	438.1
hsa-mir-5739	2	173.542
hsa-mir-6077	2	428.132
hsa-mir-6086	2	126.92
hsa-mir-6088	2	174.537
hsa-mir-6134	2	143.287
hsa-mir-6504-5p	2	289.443
hsa-mir-6512-3p	2	222.255
hsa-mir-6514-5p	2	327.446
hsa-mir-6515-5p	2	168.662
hsa-mir-153-5p	2	256.089
hsa-mir-1252-3p	2	245.299
hsa-mir-6720-5p	2	222.255
hsa-mir-6733-5p	2	68.313
hsa-mir-6739-5p	2	68.313
hsa-mir-6741-3p	2	264.409
hsa-mir-6746-5p	2	222.255
hsa-mir-6764-5p	2	341.898
hsa-mir-6771-5p	2	222.255
hsa-mir-6777-3p	2	289.443
hsa-mir-6794-3p	2	58.3596
hsa-mir-6808-5p	2	243.615
hsa-mir-6811-3p	2	154.139
hsa-mir-6822-3p	2	174.537
hsa-mir-6831-5p	2	118.203
hsa-mir-6834-5p	2	292.135
hsa-mir-6851-5p	2	143.287
hsa-mir-6871-3p	2	496.431
hsa-mir-6881-5p	2	363.625
hsa-mir-6893-5p	2	243.615
hsa-mir-6895-5p	2	211.407
hsa-mir-7113-3p	2	945.191
hsa-mir-7152-5p	2	243.776
hsa-mir-7160-5p	2	243.615
hsa-mir-7162-3p	2	100.784
hsa-mir-7703	2	222.255
hsa-mir-6516-5p	2	126.92
hsa-mir-8057	2	174.537
hsa-mir-8073	2	253.345
hsa-mir-8082	2	327.446
hsa-mir-3653-5p	2	3809.06
hsa-mir-125b-5p	2	297.789
hsa-mir-216b-5p	2	313.932
hsa-mir-2277-3p	2	342.779
hsa-mir-2355-5p	2	349.676
hsa-mir-30c-1-3p	2	835.456
hsa-mir-328-3p	2	154.63
hsa-mir-342-5p	2	446.199
hsa-mir-3619-5p	2	245.299
hsa-mir-3662	2	254
hsa-mir-449c-5p	2	245.299
hsa-mir-501-5p	2	313.932
hsa-mir-548b-3p	2	209.653
hsa-mir-548d-3p	2	446.199
hsa-mir-577	2	1105.77
hsa-mir-624-5p	2	154.63
hsa-mir-625-5p	2	209.653
hsa-mir-629-3p	2	154.63
hsa-mir-651-5p	2	157.761
hsa-mir-320b	2	126.92
hsa-let-7a-3p	2	470.534
hsa-let-7b-3p	2	63.647
hsa-let-7f-1-3p	2	470.534
hsa-mir-141-3p	2	162.613
hsa-mir-204-5p	2	102.713
hsa-mir-28-5p	2	140.022
hsa-mir-664a-3p	2	115.307
hsa-mir-497-5p	2	317.459
hsa-mir-507	2	155.045
hsa-mir-194-5p	2	317.459
hsa-mir-2467-5p	2	796.3
hsa-let-7g-3p	2	168.662
hsa-mir-219a-5p	2	307.578
hsa-mir-365a-3p	2	154.714
hsa-mir-605-5p	2	154.714
hsa-mir-135b-3p	2	156.125
hsa-mir-29b-1-5p	2	82.3734
hsa-mir-877-5p	2	107.491
hsa-mir-126-5p	2	57.8172
hsa-mir-501-3p	2	120.526
hsa-mir-502-3p	2	120.526
hsa-mir-382-5p	2	44.5704
hsa-mir-433-3p	2	57.8172
hsa-mir-100-5p	2	68.313
hsa-mir-99a-5p	2	68.313
hsa-mir-139-5p	2	160.219
hsa-mir-214-3p	2	315.757
hsa-mir-429	2	176.782
hsa-mir-421	2	45.3868
hsa-mir-22-5p	2	46.5255
hsa-mir-495-3p	2	239.235
TTC21A	2	20.4252
ATF3	1	0
CREB1	1	0
CREB5	1	0
DDIT3	1	0
EGR1	1	0
EOMES	1	0
EP300	1	0
GATA1	1	0
GATA3	1	0
IRF1	1	0
JUN	1	0
LMO2	1	0
MSC	1	0
MYCN	1	0
NFATC1	1	0
NFATC2	1	0
NFIL3	1	0
NFKB1	1	0
NR1I2	1	0
NR3C1	1	0
PARP1	1	0
PROX1	1	0
RB1	1	0
RELA	1	0
RFX5	1	0
SOX9	1	0
SP1	1	0
STAT1	1	0
STAT4	1	0
STAT5A	1	0
STAT5B	1	0
TBX21	1	0
TEAD1	1	0
TFAP4	1	0
USF1	1	0
YY1	1	0
hsa-mir-105-5p	1	0
hsa-mir-198	1	0
hsa-mir-199a-5p	1	0
hsa-mir-199b-5p	1	0
hsa-mir-211-5p	1	0
hsa-mir-152-3p	1	0
hsa-mir-136-5p	1	0
hsa-mir-190a-5p	1	0
hsa-mir-206	1	0
hsa-mir-302a-5p	1	0
hsa-mir-302a-3p	1	0
hsa-mir-302b-3p	1	0
hsa-mir-302c-3p	1	0
hsa-mir-302d-3p	1	0
hsa-mir-370-3p	1	0
hsa-mir-372-3p	1	0
hsa-mir-373-5p	1	0
hsa-mir-376a-3p	1	0
hsa-mir-377-3p	1	0
hsa-mir-379-5p	1	0
hsa-mir-380-5p	1	0
hsa-mir-380-3p	1	0
hsa-mir-381-3p	1	0
hsa-mir-330-3p	1	0
hsa-mir-337-3p	1	0
hsa-mir-324-5p	1	0
hsa-mir-339-5p	1	0
hsa-mir-133b	1	0
hsa-mir-384	1	0
hsa-mir-329-3p	1	0
hsa-mir-409-5p	1	0
hsa-mir-412-3p	1	0
hsa-mir-410-3p	1	0
hsa-mir-376b-3p	1	0
hsa-mir-490-3p	1	0
hsa-mir-511-5p	1	0
hsa-mir-432-5p	1	0
hsa-mir-512-3p	1	0
hsa-mir-498	1	0
hsa-mir-520e	1	0
hsa-mir-515-3p	1	0
hsa-mir-519e-3p	1	0
hsa-mir-519c-3p	1	0
hsa-mir-520a-3p	1	0
hsa-mir-526b-5p	1	0
hsa-mir-519b-3p	1	0
hsa-mir-520b	1	0
hsa-mir-520d-3p	1	0
hsa-mir-516b-5p	1	0
hsa-mir-516b-3p	1	0
hsa-mir-522-3p	1	0
hsa-mir-519a-3p	1	0
hsa-mir-499a-5p	1	0
hsa-mir-510-5p	1	0
hsa-mir-514a-3p	1	0
hsa-mir-544a	1	0
hsa-mir-558	1	0
hsa-mir-559	1	0
hsa-mir-563	1	0
hsa-mir-571	1	0
hsa-mir-575	1	0
hsa-mir-604	1	0
hsa-mir-607	1	0
hsa-mir-612	1	0
hsa-mir-613	1	0
hsa-mir-616-5p	1	0
hsa-mir-634	1	0
hsa-mir-640	1	0
hsa-mir-649	1	0
hsa-mir-653-5p	1	0
hsa-mir-657	1	0
hsa-mir-658	1	0
hsa-mir-659-3p	1	0
hsa-mir-769-3p	1	0
hsa-mir-675-5p	1	0
hsa-mir-23a-5p	1	0
hsa-mir-106a-3p	1	0
hsa-mir-139-3p	1	0
hsa-mir-7-2-3p	1	0
hsa-mir-196a-3p	1	0
hsa-mir-223-5p	1	0
hsa-mir-145-3p	1	0
hsa-mir-149-3p	1	0
hsa-mir-195-3p	1	0
hsa-mir-99b-3p	1	0
hsa-mir-296-3p	1	0
hsa-mir-362-3p	1	0
hsa-mir-367-5p	1	0
hsa-mir-374a-3p	1	0
hsa-mir-379-3p	1	0
hsa-mir-323a-5p	1	0
hsa-mir-20b-3p	1	0
hsa-mir-483-5p	1	0
hsa-mir-513a-3p	1	0
hsa-mir-532-3p	1	0
hsa-mir-548b-5p	1	0
hsa-mir-593-3p	1	0
hsa-mir-548a-5p	1	0
hsa-mir-548c-5p	1	0
hsa-mir-625-3p	1	0
hsa-mir-33b-3p	1	0
hsa-mir-548d-5p	1	0
hsa-mir-411-3p	1	0
hsa-mir-300	1	0
hsa-mir-450b-3p	1	0
hsa-mir-888-5p	1	0
hsa-mir-875-3p	1	0
hsa-mir-876-5p	1	0
hsa-mir-190b	1	0
hsa-mir-877-3p	1	0
hsa-mir-920	1	0
hsa-mir-1225-3p	1	0
hsa-mir-1228-3p	1	0
hsa-mir-1231	1	0
hsa-mir-1236-3p	1	0
hsa-mir-1237-3p	1	0
hsa-mir-513c-5p	1	0
hsa-mir-1178-3p	1	0
hsa-mir-1207-5p	1	0
hsa-mir-548j-5p	1	0
hsa-mir-1285-3p	1	0
hsa-mir-1289	1	0
hsa-mir-1293	1	0
hsa-mir-1297	1	0
hsa-mir-1299	1	0
hsa-mir-1248	1	0
hsa-mir-1256	1	0
hsa-mir-1266-5p	1	0
hsa-mir-1267	1	0
hsa-mir-548h-5p	1	0
hsa-mir-302e	1	0
hsa-mir-302f	1	0
hsa-mir-548i	1	0
hsa-mir-516a-3p	1	0
hsa-mir-1909-5p	1	0
hsa-mir-1912	1	0
hsa-mir-1913	1	0
hsa-mir-1914-5p	1	0
hsa-mir-1914-3p	1	0
hsa-mir-1915-5p	1	0
hsa-mir-1972	1	0
hsa-mir-2054	1	0
hsa-mir-759	1	0
hsa-mir-2115-5p	1	0
hsa-mir-3120-3p	1	0
hsa-mir-3121-3p	1	0
hsa-mir-3125	1	0
hsa-mir-3126-5p	1	0
hsa-mir-3128	1	0
hsa-mir-3130-5p	1	0
hsa-mir-3137	1	0
hsa-mir-548t-5p	1	0
hsa-mir-3141	1	0
hsa-mir-548u	1	0
hsa-mir-3147	1	0
hsa-mir-3148	1	0
hsa-mir-3163	1	0
hsa-mir-3167	1	0
hsa-mir-3174	1	0
hsa-mir-3178	1	0
hsa-mir-548w	1	0
hsa-mir-3183	1	0
hsa-mir-3184-5p	1	0
hsa-mir-3185	1	0
hsa-mir-548x-3p	1	0
hsa-mir-3198	1	0
hsa-mir-3200-3p	1	0
hsa-mir-514b-5p	1	0
hsa-mir-514b-3p	1	0
hsa-mir-3202	1	0
hsa-mir-4297	1	0
hsa-mir-4294	1	0
hsa-mir-4300	1	0
hsa-mir-4305	1	0
hsa-mir-4306	1	0
hsa-mir-4309	1	0
hsa-mir-4312	1	0
hsa-mir-4313	1	0
hsa-mir-4320	1	0
hsa-mir-4256	1	0
hsa-mir-4257	1	0
hsa-mir-4251	1	0
hsa-mir-4254	1	0
hsa-mir-4252	1	0
hsa-mir-4262	1	0
hsa-mir-4268	1	0
hsa-mir-4269	1	0
hsa-mir-4287	1	0
hsa-mir-4289	1	0
hsa-mir-2355-3p	1	0
hsa-mir-3614-5p	1	0
hsa-mir-3621	1	0
hsa-mir-3622a-5p	1	0
hsa-mir-3622a-3p	1	0
hsa-mir-3622b-3p	1	0
hsa-mir-3646	1	0
hsa-mir-3651	1	0
hsa-mir-3652	1	0
hsa-mir-3663-3p	1	0
hsa-mir-3665	1	0
hsa-mir-3671	1	0
hsa-mir-3672	1	0
hsa-mir-3674	1	0
hsa-mir-3681-3p	1	0
hsa-mir-3686	1	0
hsa-mir-3688-3p	1	0
hsa-mir-3690	1	0
hsa-mir-3692-3p	1	0
hsa-mir-3909	1	0
hsa-mir-3916	1	0
hsa-mir-3917	1	0
hsa-mir-3918	1	0
hsa-mir-3150b-3p	1	0
hsa-mir-3923	1	0
hsa-mir-3924	1	0
hsa-mir-3925-5p	1	0
hsa-mir-676-3p	1	0
hsa-mir-548y	1	0
hsa-mir-3941	1	0
hsa-mir-548ab	1	0
hsa-mir-4419a	1	0
hsa-mir-4423-3p	1	0
hsa-mir-4424	1	0
hsa-mir-4425	1	0
hsa-mir-4428	1	0
hsa-mir-4430	1	0
hsa-mir-4432	1	0
hsa-mir-4434	1	0
hsa-mir-4435	1	0
hsa-mir-4436a	1	0
hsa-mir-548ae-3p	1	0
hsa-mir-4443	1	0
hsa-mir-548ag	1	0
hsa-mir-4451	1	0
hsa-mir-4452	1	0
hsa-mir-4458	1	0
hsa-mir-3135b	1	0
hsa-mir-548ai	1	0
hsa-mir-548aj-3p	1	0
hsa-mir-4465	1	0
hsa-mir-4466	1	0
hsa-mir-4469	1	0
hsa-mir-4470	1	0
hsa-mir-548ak	1	0
hsa-mir-4482-5p	1	0
hsa-mir-4487	1	0
hsa-mir-4495	1	0
hsa-mir-4500	1	0
hsa-mir-4501	1	0
hsa-mir-4502	1	0
hsa-mir-4510	1	0
hsa-mir-4512	1	0
hsa-mir-4516	1	0
hsa-mir-4518	1	0
hsa-mir-4527	1	0
hsa-mir-4530	1	0
hsa-mir-4531	1	0
hsa-mir-4533	1	0
hsa-mir-548am-3p	1	0
hsa-mir-4537	1	0
hsa-mir-3140-5p	1	0
hsa-mir-3152-5p	1	0
hsa-mir-3156-3p	1	0
hsa-mir-3187-5p	1	0
hsa-mir-3619-3p	1	0
hsa-mir-3682-5p	1	0
hsa-mir-3942-3p	1	0
hsa-mir-3944-5p	1	0
hsa-mir-4644	1	0
hsa-mir-4645-5p	1	0
hsa-mir-4652-3p	1	0
hsa-mir-4653-3p	1	0
hsa-mir-4662a-5p	1	0
hsa-mir-4666a-5p	1	0
hsa-mir-4667-3p	1	0
hsa-mir-4668-5p	1	0
hsa-mir-4668-3p	1	0
hsa-mir-219b-3p	1	0
hsa-mir-4673	1	0
hsa-mir-4676-5p	1	0
hsa-mir-4680-5p	1	0
hsa-mir-4683	1	0
hsa-mir-4684-5p	1	0
hsa-mir-4684-3p	1	0
hsa-mir-4685-3p	1	0
hsa-mir-4689	1	0
hsa-mir-4696	1	0
hsa-mir-4698	1	0
hsa-mir-4699-5p	1	0
hsa-mir-4701-5p	1	0
hsa-mir-4707-3p	1	0
hsa-mir-203b-3p	1	0
hsa-mir-4710	1	0
hsa-mir-4712-5p	1	0
hsa-mir-3529-5p	1	0
hsa-mir-4717-3p	1	0
hsa-mir-4722-3p	1	0
hsa-mir-4723-3p	1	0
hsa-mir-451b	1	0
hsa-mir-4728-5p	1	0
hsa-mir-4730	1	0
hsa-mir-4731-3p	1	0
hsa-mir-4746-3p	1	0
hsa-mir-4747-5p	1	0
hsa-mir-4749-3p	1	0
hsa-mir-4751	1	0
hsa-mir-4753-3p	1	0
hsa-mir-371b-5p	1	0
hsa-mir-4763-3p	1	0
hsa-mir-4765	1	0
hsa-mir-4766-5p	1	0
hsa-mir-4769-3p	1	0
hsa-mir-4772-3p	1	0
hsa-mir-4775	1	0
hsa-mir-4778-3p	1	0
hsa-mir-4436b-5p	1	0
hsa-mir-4784	1	0
hsa-mir-1245b-3p	1	0
hsa-mir-2467-3p	1	0
hsa-mir-4793-3p	1	0
hsa-mir-4801	1	0
hsa-mir-642a-3p	1	0
hsa-mir-548ah-3p	1	0
hsa-mir-5000-3p	1	0
hsa-mir-5004-5p	1	0
hsa-mir-5006-5p	1	0
hsa-mir-548ap-5p	1	0
hsa-mir-5189-5p	1	0
hsa-mir-5191	1	0
hsa-mir-5193	1	0
hsa-mir-5194	1	0
hsa-mir-5196-5p	1	0
hsa-mir-5196-3p	1	0
hsa-mir-5571-5p	1	0
hsa-mir-548aq-5p	1	0
hsa-mir-548aq-3p	1	0
hsa-mir-548ar-5p	1	0
hsa-mir-548as-5p	1	0
hsa-mir-548as-3p	1	0
hsa-mir-5581-5p	1	0
hsa-mir-5582-3p	1	0
hsa-mir-5583-3p	1	0
hsa-mir-5584-3p	1	0
hsa-mir-548au-5p	1	0
hsa-mir-1295b-5p	1	0
hsa-mir-5588-3p	1	0
hsa-mir-5589-3p	1	0
hsa-mir-5591-5p	1	0
hsa-mir-548av-3p	1	0
hsa-mir-5681a	1	0
hsa-mir-5692a	1	0
hsa-mir-5693	1	0
hsa-mir-5694	1	0
hsa-mir-5698	1	0
hsa-mir-5702	1	0
hsa-mir-5703	1	0
hsa-mir-506-5p	1	0
hsa-mir-570-5p	1	0
hsa-mir-513c-3p	1	0
hsa-mir-3191-5p	1	0
hsa-mir-550b-2-5p	1	0
hsa-mir-548o-5p	1	0
hsa-mir-548am-5p	1	0
hsa-mir-216a-3p	1	0
hsa-mir-495-5p	1	0
hsa-mir-1236-5p	1	0
hsa-mir-1292-3p	1	0
hsa-mir-3606-3p	1	0
hsa-mir-3927-5p	1	0
hsa-mir-4750-3p	1	0
hsa-mir-6072	1	0
hsa-mir-6079	1	0
hsa-mir-6083	1	0
hsa-mir-6090	1	0
hsa-mir-6127	1	0
hsa-mir-6128	1	0
hsa-mir-6129	1	0
hsa-mir-6130	1	0
hsa-mir-6132	1	0
hsa-mir-6133	1	0
hsa-mir-548ay-5p	1	0
hsa-mir-6500-3p	1	0
hsa-mir-548az-5p	1	0
hsa-mir-6501-5p	1	0
hsa-mir-6501-3p	1	0
hsa-mir-6502-3p	1	0
hsa-mir-6503-5p	1	0
hsa-mir-6509-3p	1	0
hsa-mir-6511a-5p	1	0
hsa-mir-6512-5p	1	0
hsa-mir-6513-5p	1	0
hsa-mir-6715b-5p	1	0
hsa-mir-892c-5p	1	0
hsa-let-7c-3p	1	0
hsa-mir-215-3p	1	0
hsa-mir-383-3p	1	0
hsa-mir-504-3p	1	0
hsa-mir-627-3p	1	0
hsa-mir-651-3p	1	0
hsa-mir-891a-3p	1	0
hsa-mir-889-5p	1	0
hsa-mir-1180-5p	1	0
hsa-mir-548j-3p	1	0
hsa-mir-1287-3p	1	0
hsa-mir-1250-3p	1	0
hsa-mir-1288-5p	1	0
hsa-mir-1910-3p	1	0
hsa-mir-2276-5p	1	0
hsa-mir-500b-3p	1	0
hsa-mir-3928-5p	1	0
hsa-mir-6726-5p	1	0
hsa-mir-6727-3p	1	0
hsa-mir-6728-5p	1	0
hsa-mir-6734-5p	1	0
hsa-mir-6738-5p	1	0
hsa-mir-6742-3p	1	0
hsa-mir-6747-3p	1	0
hsa-mir-6749-3p	1	0
hsa-mir-6750-3p	1	0
hsa-mir-6752-3p	1	0
hsa-mir-6753-3p	1	0
hsa-mir-6754-3p	1	0
hsa-mir-6757-5p	1	0
hsa-mir-6758-5p	1	0
hsa-mir-6761-5p	1	0
hsa-mir-6762-3p	1	0
hsa-mir-6765-3p	1	0
hsa-mir-6769a-3p	1	0
hsa-mir-6770-5p	1	0
hsa-mir-6771-3p	1	0
hsa-mir-6773-3p	1	0
hsa-mir-6776-5p	1	0
hsa-mir-6781-5p	1	0
hsa-mir-6783-5p	1	0
hsa-mir-6785-5p	1	0
hsa-mir-6790-3p	1	0
hsa-mir-6796-3p	1	0
hsa-mir-6797-5p	1	0
hsa-mir-6804-3p	1	0
hsa-mir-6806-3p	1	0
hsa-mir-6813-3p	1	0
hsa-mir-6816-3p	1	0
hsa-mir-6817-5p	1	0
hsa-mir-6818-3p	1	0
hsa-mir-6821-3p	1	0
hsa-mir-6823-5p	1	0
hsa-mir-6826-3p	1	0
hsa-mir-6827-5p	1	0
hsa-mir-6830-3p	1	0
hsa-mir-6835-3p	1	0
hsa-mir-6836-5p	1	0
hsa-mir-6837-3p	1	0
hsa-mir-6841-5p	1	0
hsa-mir-6841-3p	1	0
hsa-mir-6847-3p	1	0
hsa-mir-6852-5p	1	0
hsa-mir-6852-3p	1	0
hsa-mir-6856-5p	1	0
hsa-mir-6858-5p	1	0
hsa-mir-6859-5p	1	0
hsa-mir-6769b-3p	1	0
hsa-mir-6860	1	0
hsa-mir-6861-5p	1	0
hsa-mir-6864-3p	1	0
hsa-mir-6867-5p	1	0
hsa-mir-6867-3p	1	0
hsa-mir-6868-3p	1	0
hsa-mir-6875-5p	1	0
hsa-mir-6875-3p	1	0
hsa-mir-6879-3p	1	0
hsa-mir-6880-5p	1	0
hsa-mir-6883-5p	1	0
hsa-mir-6885-3p	1	0
hsa-mir-6887-3p	1	0
hsa-mir-6888-5p	1	0
hsa-mir-6890-5p	1	0
hsa-mir-6890-3p	1	0
hsa-mir-6891-3p	1	0
hsa-mir-6892-5p	1	0
hsa-mir-6892-3p	1	0
hsa-mir-6893-3p	1	0
hsa-mir-6894-5p	1	0
hsa-mir-6894-3p	1	0
hsa-mir-6895-3p	1	0
hsa-mir-7106-5p	1	0
hsa-mir-7107-3p	1	0
hsa-mir-7114-3p	1	0
hsa-mir-7158-3p	1	0
hsa-mir-7159-3p	1	0
hsa-mir-7161-5p	1	0
hsa-mir-7162-5p	1	0
hsa-mir-7705	1	0
hsa-mir-7847-3p	1	0
hsa-mir-7848-3p	1	0
hsa-mir-7853-5p	1	0
hsa-mir-7854-3p	1	0
hsa-mir-7855-5p	1	0
hsa-mir-8055	1	0
hsa-mir-8063	1	0
hsa-mir-8068	1	0
hsa-mir-8077	1	0
hsa-mir-548ba	1	0
hsa-mir-7973	1	0
hsa-mir-1249-5p	1	0
hsa-mir-548ad-5p	1	0
hsa-mir-548ae-5p	1	0
hsa-mir-8485	1	0
hsa-mir-548bb-5p	1	0
hsa-mir-10a-5p	1	0
hsa-mir-125b-2-3p	1	0
hsa-mir-1276	1	0
hsa-mir-1294	1	0
hsa-mir-146b-3p	1	0
hsa-mir-181a-2-3p	1	0
hsa-mir-181c-3p	1	0
hsa-mir-193b-5p	1	0
hsa-mir-197-5p	1	0
hsa-mir-219a-1-3p	1	0
hsa-mir-222-5p	1	0
hsa-mir-326	1	0
hsa-mir-330-5p	1	0
hsa-mir-34a-3p	1	0
hsa-mir-362-5p	1	0
hsa-mir-363-3p	1	0
hsa-mir-367-3p	1	0
hsa-mir-383-5p	1	0
hsa-mir-425-5p	1	0
hsa-mir-4491	1	0
hsa-mir-452-3p	1	0
hsa-mir-499a-3p	1	0
hsa-mir-500a-5p	1	0
hsa-mir-500b-5p	1	0
hsa-mir-545-3p	1	0
hsa-mir-576-5p	1	0
hsa-mir-589-3p	1	0
hsa-mir-660-5p	1	0
hsa-mir-939-5p	1	0
hsa-mir-1287-5p	1	0
hsa-mir-148b-5p	1	0
hsa-mir-1908-5p	1	0
hsa-mir-486-3p	1	0
hsa-mir-497-3p	1	0
hsa-mir-10b-3p	1	0
hsa-mir-1224-3p	1	0
hsa-mir-18a-3p	1	0
hsa-mir-200a-3p	1	0
hsa-mir-3667-5p	1	0
hsa-mir-5006-3p	1	0
hsa-mir-505-3p	1	0
hsa-mir-615-5p	1	0
hsa-mir-638	1	0
hsa-mir-874-3p	1	0
hsa-mir-885-5p	1	0
hsa-mir-30b-3p	1	0
hsa-mir-30c-2-3p	1	0
hsa-mir-346	1	0
hsa-mir-4326	1	0
hsa-mir-532-5p	1	0
hsa-mir-4677-3p	1	0
hsa-mir-505-5p	1	0
hsa-mir-766-5p	1	0
hsa-mir-99b-5p	1	0
hsa-mir-2110	1	0
hsa-mir-382-3p	1	0
hsa-mir-219a-2-3p	1	0
hsa-mir-29a-5p	1	0
hsa-mir-449b-5p	1	0
hsa-mir-561-5p	1	0
hsa-mir-654-3p	1	0
hsa-mir-1305	1	0
hsa-mir-135b-5p	1	0
hsa-mir-19a-5p	1	0
hsa-mir-19b-1-5p	1	0
hsa-mir-29b-2-5p	1	0
hsa-mir-449a	1	0
hsa-mir-5010-3p	1	0
hsa-mir-504-5p	1	0
hsa-mir-548ax	1	0
hsa-mir-548o-3p	1	0
hsa-mir-652-3p	1	0
hsa-mir-32-3p	1	0
hsa-mir-365b-3p	1	0
hsa-mir-582-5p	1	0
hsa-mir-628-5p	1	0
hsa-mir-451a	1	0
hsa-mir-101-5p	1	0
hsa-mir-33a-3p	1	0
hsa-mir-4693-5p	1	0
hsa-mir-5094	1	0
hsa-mir-376c-3p	1	0
hsa-mir-548at-5p	1	0
hsa-mir-488-3p	1	0
hsa-mir-21-3p	1	0
hsa-mir-483-3p	1	0
hsa-mir-196b-5p	1	0
hsa-mir-181a-3p	1	0
hsa-mir-3180-3p	1	0
hsa-mir-487b-3p	1	0
hsa-mir-5699-3p	1	0
hsa-mir-587	1	0
hsa-mir-619-3p	1	0
hsa-mir-635	1	0
hsa-mir-92a-1-5p	1	0
hsa-mir-579-3p	1	0
hsa-mir-9-3p	1	0
hsa-mir-96-3p	1	0
hsa-mir-154-3p	1	0
hsa-mir-487a-3p	1	0
hsa-mir-491-5p	1	0
hsa-mir-137	1	0
hsa-mir-153-3p	1	0
hsa-mir-361-5p	1	0
hsa-mir-598-3p	1	0
hsa-mir-708-5p	1	0
hsa-mir-194-3p	1	0
hsa-mir-205-5p	1	0
hsa-mir-28-3p	1	0
hsa-mir-708-3p	1	0
hsa-mir-1304-5p	1	0
hsa-mir-361-3p	1	0
hsa-mir-212-3p	1	0
hsa-mir-29c-5p	1	0
hsa-mir-3928-3p	1	0
hsa-mir-126-3p	1	0
hsa-mir-145-5p	1	0
hsa-mir-146b-5p	1	0
hsa-mir-31-3p	1	0
hsa-mir-151a-5p	1	0
hsa-mir-151b	1	0
hsa-mir-4484	1	0
hsa-mir-873-5p	1	0
hsa-mir-1303	1	0
hsa-mir-16-1-3p	1	0
hsa-mir-27a-5p	1	0
hsa-mir-3605-5p	1	0
hsa-mir-629-5p	1	0
hsa-mir-124	1	0

## Sheet: BiolProc
# Term ID	Term description	Observed gene count	Background gene count	Strength	False discovery rate
GO:0045944	Positive regulation of transcription by RNA polymerase II	39	1253	0.92	5.03e-23
GO:0045893	Positive regulation of transcription, DNA-templated	41	1587	0.84	6.71e-22
GO:0006355	Regulation of transcription, DNA-templated	52	3388	0.61	1.55e-20
GO:0006357	Regulation of transcription by RNA polymerase II	44	2172	0.73	1.55e-20
GO:0010557	Positive regulation of macromolecule biosynthetic process	42	1906	0.77	1.55e-20
GO:0045935	Positive regulation of nucleobase-containing compound metabolic process	42	1927	0.77	1.81e-20
GO:0031328	Positive regulation of cellular biosynthetic process	42	2005	0.75	6.18e-20
GO:0010628	Positive regulation of gene expression	42	2337	0.68	1.36e-17
GO:1903507	Negative regulation of nucleic acid-templated transcription	33	1324	0.82	9.42e-17
GO:0045892	Negative regulation of transcription, DNA-templated	32	1273	0.83	2.88e-16
GO:0000122	Negative regulation of transcription by RNA polymerase II	27	895	0.91	4.56e-15
GO:0031325	Positive regulation of cellular metabolic process	43	3413	0.53	1.21e-12
GO:0010629	Negative regulation of gene expression	34	2014	0.66	1.52e-12
GO:0031323	Regulation of cellular metabolic process	55	6239	0.37	1.33e-11
GO:0009725	Response to hormone	23	849	0.86	1.43e-11
GO:0065009	Regulation of molecular function	49	4913	0.43	2.11e-11
GO:0080090	Regulation of primary metabolic process	53	6032	0.37	9.8e-11
GO:1902893	Regulation of pri-miRNA transcription by RNA polymerase II	9	52	1.67	3.7e-10
GO:0032870	Cellular response to hormone stimulus	18	569	0.93	9.98e-10
GO:0071310	Cellular response to organic substance	32	2369	0.56	4.47e-09
GO:0010605	Negative regulation of macromolecule metabolic process	35	2875	0.51	5.27e-09
GO:0048522	Positive regulation of cellular process	48	5579	0.36	1.3e-08
GO:0009719	Response to endogenous stimulus	24	1447	0.65	6.59e-08
GO:1902895	Positive regulation of pri-miRNA transcription by RNA polymerase II	7	40	1.67	9.89e-08
GO:0002521	Leukocyte differentiation	13	338	1.01	1.19e-07
GO:0042127	Regulation of cell population proliferation	25	1642	0.61	1.37e-07
GO:0071495	Cellular response to endogenous stimulus	21	1181	0.68	3.26e-07
GO:0001819	Positive regulation of cytokine production	14	461	0.91	4.31e-07
GO:0051101	Regulation of DNA binding	9	128	1.28	4.35e-07
GO:0051240	Positive regulation of multicellular organismal process	25	1770	0.58	5.84e-07
GO:0043434	Response to peptide hormone	13	394	0.95	6.33e-07
GO:2000677	Regulation of transcription regulatory region DNA binding	7	56	1.53	7.09e-07
GO:0006366	Transcription by RNA polymerase II	13	406	0.93	8.56e-07
GO:1903706	Regulation of hemopoiesis	14	493	0.88	8.85e-07
GO:0045639	Positive regulation of myeloid cell differentiation	8	99	1.34	1.16e-06
GO:0008284	Positive regulation of cell population proliferation	18	919	0.72	1.23e-06
GO:0071375	Cellular response to peptide hormone stimulus	11	269	1.04	1.25e-06
GO:0007259	Receptor signaling pathway via JAK-STAT	6	38	1.63	2.48e-06
GO:0001817	Regulation of cytokine production	16	742	0.76	2.53e-06
GO:0006351	Transcription, DNA-templated	14	567	0.82	4.4e-06
GO:0030097	Hemopoiesis	14	570	0.82	4.56e-06
GO:0045595	Regulation of cell differentiation	24	1874	0.54	6.87e-06
GO:1903708	Positive regulation of hemopoiesis	9	199	1.08	1.21e-05
GO:2000026	Regulation of multicellular organismal development	25	2096	0.5	1.23e-05
GO:2000679	Positive regulation of transcription regulatory region DNA binding	5	27	1.7	1.78e-05
GO:0050793	Regulation of developmental process	28	2648	0.45	1.83e-05
GO:0038113	interleukin-9-mediated signaling pathway	4	9	2.08	1.85e-05
GO:0050794	Regulation of cellular process	62	10932	0.18	1.85e-05
GO:0051094	Positive regulation of developmental process	20	1389	0.59	1.85e-05
GO:0048519	Negative regulation of biological process	41	5389	0.31	3.88e-05
GO:0008285	Negative regulation of cell population proliferation	14	696	0.73	4.11e-05
GO:0050789	Regulation of biological process	63	11475	0.17	4.17e-05
GO:0071417	Cellular response to organonitrogen compound	13	590	0.77	4.17e-05
GO:1901214	Regulation of neuron death	10	317	0.93	4.74e-05
GO:0030098	Lymphocyte differentiation	9	242	1	5.02e-05
GO:0045596	Negative regulation of cell differentiation	14	728	0.71	6.62e-05
GO:0034097	Response to cytokine	17	1101	0.62	6.86e-05
GO:0051239	Regulation of multicellular organismal process	30	3227	0.4	7.5e-05
GO:0051093	Negative regulation of developmental process	16	983	0.64	7.83e-05
GO:0048523	Negative regulation of cellular process	38	4874	0.32	8.02e-05
GO:0050678	Regulation of epithelial cell proliferation	10	339	0.9	8.02e-05
GO:0010941	Regulation of cell death	21	1696	0.52	8.33e-05
GO:0045637	Regulation of myeloid cell differentiation	9	260	0.97	8.33e-05
GO:0045597	Positive regulation of cell differentiation	16	993	0.64	8.51e-05
GO:0042981	Regulation of apoptotic process	20	1550	0.54	8.53e-05
GO:1901700	Response to oxygen-containing compound	20	1567	0.53	9.93e-05
GO:0071345	Cellular response to cytokine stimulus	16	1013	0.63	0.00011
GO:0043923	Positive regulation by host of viral transcription	4	17	1.8	0.00012
GO:0030217	T cell differentiation	7	142	1.12	0.00015
GO:0065007	Biological regulation	64	12171	0.15	0.00015
GO:1902105	Regulation of leukocyte differentiation	9	285	0.93	0.00016
GO:1901701	Cellular response to oxygen-containing compound	16	1055	0.61	0.00017
GO:0010634	Positive regulation of epithelial cell migration	7	147	1.11	0.00018
GO:0048513	Animal organ development	29	3197	0.39	0.00018
GO:0019438	Aromatic compound biosynthetic process	16	1070	0.6	0.0002
GO:0051241	Negative regulation of multicellular organismal process	17	1231	0.57	0.00026
GO:1901216	Positive regulation of neuron death	6	98	1.22	0.00026
GO:0043903	Regulation of symbiotic process	8	230	0.97	0.0003
GO:0010243	Response to organonitrogen compound	15	987	0.61	0.00035
GO:0062014	Negative regulation of small molecule metabolic process	6	104	1.19	0.00035
GO:0042221	Response to chemical	34	4333	0.32	0.00037
GO:0034654	Nucleobase-containing compound biosynthetic process	15	995	0.61	0.00038
GO:0019216	Regulation of lipid metabolic process	10	424	0.8	0.00045
GO:0045165	Cell fate commitment	8	248	0.94	0.00049
GO:0003180	Aortic valve morphogenesis	4	28	1.58	0.00058
GO:0051090	Regulation of DNA-binding transcription factor activity	10	437	0.79	0.00058
GO:0051716	Cellular response to stimulus	43	6489	0.25	0.00059
GO:0019218	Regulation of steroid metabolic process	6	121	1.12	0.00076
GO:0038114	interleukin-21-mediated signaling pathway	3	8	2	0.00077
GO:0040014	Regulation of multicellular organism growth	5	69	1.29	0.00077
GO:0007519	Skeletal muscle tissue development	6	124	1.11	0.00081
GO:0043620	Regulation of DNA-templated transcription in response to stress	6	124	1.11	0.00081
GO:1901362	Organic cyclic compound biosynthetic process	16	1211	0.55	0.00081
GO:0002682	Regulation of immune system process	18	1514	0.5	0.00082
GO:0048511	Rhythmic process	8	271	0.9	0.00082
GO:0045648	Positive regulation of erythrocyte differentiation	4	32	1.53	0.00084
GO:0002684	Positive regulation of immune system process	14	949	0.6	0.00092
GO:0071354	Cellular response to interleukin-6	4	33	1.51	0.00092
GO:0032479	Regulation of type I interferon production	6	130	1.09	0.001
GO:0001936	Regulation of endothelial cell proliferation	6	134	1.08	0.0011
GO:0061061	Muscle structure development	10	479	0.75	0.0011
GO:0010467	Gene expression	21	2056	0.44	0.0012
GO:0007517	Muscle organ development	8	291	0.87	0.0013
GO:0032481	Positive regulation of type I interferon production	5	80	1.22	0.0013
GO:0060537	Muscle tissue development	8	294	0.86	0.0013
GO:0033993	Response to lipid	13	858	0.61	0.0014
GO:0070757	interleukin-35-mediated signaling pathway	3	11	1.86	0.0014
GO:0007623	Circadian rhythm	6	142	1.05	0.0015
GO:0009628	Response to abiotic stimulus	15	1147	0.54	0.0015
GO:0050792	Regulation of viral process	7	215	0.94	0.0015
GO:0072359	Circulatory system development	13	872	0.6	0.0016
GO:0030099	Myeloid cell differentiation	7	221	0.93	0.0017
GO:0045580	Regulation of T cell differentiation	6	147	1.04	0.0017
GO:0048732	Gland development	9	410	0.77	0.0019
GO:0007507	Heart development	10	522	0.71	0.002
GO:0035723	interleukin-15-mediated signaling pathway	3	13	1.79	0.002
GO:0050810	Regulation of steroid biosynthetic process	5	89	1.18	0.002
GO:1902947	Regulation of tau-protein kinase activity	3	13	1.79	0.002
GO:0032868	Response to insulin	7	231	0.91	0.0021
GO:1902107	Positive regulation of leukocyte differentiation	6	156	1.01	0.0022
GO:0060397	Growth hormone receptor signaling pathway via JAK-STAT	3	14	1.76	0.0023
GO:0001938	Positive regulation of endothelial cell proliferation	5	94	1.15	0.0024
GO:0009314	Response to radiation	9	431	0.75	0.0025
GO:0071599	Otic vesicle development	3	15	1.73	0.0027
GO:0031347	Regulation of defense response	11	674	0.64	0.003
GO:0019221	Cytokine-mediated signaling pathway	11	678	0.64	0.0031
GO:1902894	Negative regulation of pri-miRNA transcription by RNA polymerase II	3	16	1.7	0.0031
GO:0003007	Heart morphogenesis	7	251	0.87	0.0033
GO:0062012	Regulation of small molecule metabolic process	9	449	0.73	0.0033
GO:0035914	Skeletal muscle cell differentiation	4	51	1.32	0.0035
GO:0050727	Regulation of inflammatory response	8	351	0.79	0.0037
GO:0046632	Alpha-beta T cell differentiation	4	53	1.31	0.004
GO:0035994	Response to muscle stretch	3	18	1.65	0.0041
GO:0048524	Positive regulation of viral process	5	108	1.09	0.0042
GO:0009888	Tissue development	18	1760	0.44	0.0043
GO:0048708	Astrocyte differentiation	4	55	1.29	0.0044
GO:0090183	Regulation of kidney development	4	55	1.29	0.0044
GO:0043392	Negative regulation of DNA binding	4	56	1.28	0.0047
GO:0035295	Tube development	12	851	0.58	0.0048
GO:0002573	Myeloid leukocyte differentiation	5	113	1.07	0.005
GO:0002763	Positive regulation of myeloid leukocyte differentiation	4	58	1.27	0.0052
GO:1902004	Positive regulation of amyloid-beta formation	3	20	1.6	0.0052
GO:0007166	Cell surface receptor signaling pathway	21	2325	0.38	0.0053
GO:0038095	Fc-epsilon receptor signaling pathway	5	115	1.07	0.0053
GO:0044403	Symbiotic process	12	865	0.57	0.0054
GO:0030154	Cell differentiation	28	3702	0.31	0.0055
GO:0014706	Striated muscle tissue development	7	280	0.83	0.0058
GO:0043618	Regulation of transcription from RNA polymerase II promoter in response to stress	5	118	1.06	0.0058
GO:0050679	Positive regulation of epithelial cell proliferation	6	192	0.92	0.0058
GO:2000736	Regulation of stem cell differentiation	5	119	1.05	0.0059
GO:0032655	Regulation of interleukin-12 production	4	61	1.24	0.006
GO:0071363	Cellular response to growth factor stimulus	9	494	0.69	0.006
GO:0046890	Regulation of lipid biosynthetic process	6	197	0.91	0.0064
GO:0050776	Regulation of immune response	12	896	0.56	0.007
GO:0007154	Cell communication	35	5320	0.25	0.0074
GO:0048731	System development	31	4426	0.27	0.0075
GO:0050896	Response to stimulus	46	8046	0.19	0.0077
GO:1902948	Negative regulation of tau-protein kinase activity	2	3	2.25	0.0077
GO:0014070	Response to organic cyclic compound	12	911	0.55	0.0079
GO:0045088	Regulation of innate immune response	7	301	0.79	0.0082
GO:0050680	Negative regulation of epithelial cell proliferation	5	131	1.01	0.0085
GO:2001233	Regulation of apoptotic signaling pathway	8	409	0.72	0.0086
GO:0009612	Response to mechanical stimulus	6	212	0.88	0.0088
GO:0043523	Regulation of neuron apoptotic process	6	212	0.88	0.0088
GO:0001775	Cell activation	13	1075	0.51	0.0091
GO:0045321	Leukocyte activation	12	929	0.54	0.0091
GO:0071496	Cellular response to external stimulus	7	309	0.78	0.0093
GO:0044419	Interspecies interaction between organisms	18	1899	0.4	0.0094
GO:0071214	Cellular response to abiotic stimulus	7	313	0.78	0.0099
GO:1904760	Regulation of myofibroblast differentiation	2	4	2.13	0.0107
GO:0002376	Immune system process	21	2481	0.36	0.0113
GO:0002293	Alpha-beta T cell differentiation involved in immune response	3	29	1.44	0.0118
GO:0006950	Response to stress	26	3485	0.3	0.0118
GO:0034645	Cellular macromolecule biosynthetic process	16	1592	0.43	0.0118
GO:0048583	Regulation of response to stimulus	29	4114	0.28	0.0118
GO:0009411	Response to UV	5	144	0.97	0.012
GO:0009887	Animal organ morphogenesis	12	967	0.52	0.0125
GO:0038111	interleukin-7-mediated signaling pathway	3	30	1.43	0.0127
GO:0045589	Regulation of regulatory T cell differentiation	3	30	1.43	0.0127
GO:0048638	Regulation of developmental growth	7	333	0.75	0.0136
GO:0071560	Cellular response to transforming growth factor beta stimulus	5	149	0.95	0.0137
GO:0071504	Cellular response to heparin	2	5	2.03	0.0142
GO:1901342	Regulation of vasculature development	7	336	0.75	0.0142
GO:0030856	Regulation of epithelial cell differentiation	5	151	0.95	0.0144
GO:0031667	Response to nutrient levels	8	449	0.68	0.0144
GO:0070670	Response to interleukin-4	3	32	1.4	0.0147
GO:0001656	Metanephros development	4	84	1.11	0.0158
GO:0040018	Positive regulation of multicellular organism growth	3	33	1.39	0.0158
GO:0060548	Negative regulation of cell death	12	999	0.51	0.0158
GO:0002768	Immune response-regulating cell surface receptor signaling pathway	7	346	0.73	0.0161
GO:0046661	Male sex differentiation	5	156	0.93	0.0161
GO:0010942	Positive regulation of cell death	10	719	0.57	0.0167
GO:0001816	Cytokine production	5	158	0.93	0.0168
GO:0001708	Cell fate specification	4	87	1.09	0.0174
GO:0032101	Regulation of response to external stimulus	12	1013	0.5	0.0174
GO:0044093	Positive regulation of molecular function	17	1842	0.39	0.0176
GO:2000630	Positive regulation of miRNA metabolic process	2	6	1.95	0.0176
GO:0048856	Anatomical structure development	34	5402	0.23	0.02
GO:0030522	Intracellular receptor signaling pathway	5	166	0.91	0.0202
GO:0031349	Positive regulation of defense response	7	367	0.71	0.0215
GO:0032869	Cellular response to insulin stimulus	5	169	0.9	0.0215
GO:0010742	Macrophage derived foam cell differentiation	2	7	1.88	0.0217
GO:0019530	Taurine metabolic process	2	7	1.88	0.0217
GO:0021796	Cerebral cortex regionalization	2	7	1.88	0.0217
GO:0060558	Regulation of calcidiol 1-monooxygenase activity	2	7	1.88	0.0217
GO:0072197	Ureter morphogenesis	2	7	1.88	0.0217
GO:0048584	Positive regulation of response to stimulus	19	2257	0.35	0.022
GO:0046634	Regulation of alpha-beta T cell activation	4	96	1.05	0.023
GO:0071347	Cellular response to interleukin-1	5	174	0.89	0.0236
GO:0032735	Positive regulation of interleukin-12 production	3	40	1.3	0.0237
GO:0090184	Positive regulation of kidney development	3	40	1.3	0.0237
GO:0023052	Signaling	33	5239	0.23	0.0239
GO:0051091	Positive regulation of DNA-binding transcription factor activity	6	271	0.77	0.0246
GO:0007275	Multicellular organism development	32	5023	0.23	0.0249
GO:0006915	Apoptotic process	11	918	0.51	0.0254
GO:0030916	Otic vesicle formation	2	8	1.83	0.0254
GO:0051726	Regulation of cell cycle	13	1230	0.45	0.0254
GO:1905064	Negative regulation of vascular associated smooth muscle cell differentiation	2	8	1.83	0.0254
GO:0016032	Viral process	10	776	0.54	0.0262
GO:0032103	Positive regulation of response to external stimulus	8	511	0.62	0.0277
GO:0010595	Positive regulation of endothelial cell migration	4	103	1.02	0.028
GO:0009966	Regulation of signal transduction	23	3107	0.3	0.0283
GO:0048525	Negative regulation of viral process	4	105	1.01	0.0298
GO:0038155	interleukin-23-mediated signaling pathway	2	9	1.77	0.0299
GO:0043374	CD8-positive, alpha-beta T cell differentiation	2	9	1.77	0.0299
GO:0071316	Cellular response to nicotine	2	9	1.77	0.0299
GO:0099527	Postsynapse to nucleus signaling pathway	2	9	1.77	0.0299
GO:0030335	Positive regulation of cell migration	8	522	0.61	0.0308
GO:0007165	Signal transduction	31	4876	0.23	0.0317
GO:0007595	Lactation	3	46	1.24	0.0319
GO:0080134	Regulation of response to stress	14	1437	0.42	0.032
GO:0071396	Cellular response to lipid	8	528	0.61	0.0327
GO:0060284	Regulation of cell development	11	956	0.49	0.0332
GO:0009615	Response to virus	6	293	0.74	0.0335
GO:0030857	Negative regulation of epithelial cell differentiation	3	47	1.23	0.0335
GO:0043370	Regulation of CD4-positive, alpha-beta T cell differentiation	3	47	1.23	0.0335
GO:0072111	Cell proliferation involved in kidney development	2	10	1.73	0.0341
GO:0032502	Developmental process	35	5841	0.21	0.0342
GO:0071407	Cellular response to organic cyclic compound	8	537	0.6	0.0356
GO:0060541	Respiratory system development	5	197	0.83	0.0359
GO:0040008	Regulation of growth	9	676	0.55	0.0368
GO:0006952	Defense response	13	1296	0.43	0.0373
GO:0009416	Response to light stimulus	6	302	0.73	0.038
GO:0035094	Response to nicotine	3	50	1.21	0.0383
GO:0038110	interleukin-2-mediated signaling pathway	2	11	1.69	0.0389
GO:0050767	Regulation of neurogenesis	10	828	0.51	0.0389
GO:0070106	interleukin-27-mediated signaling pathway	2	11	1.69	0.0389
GO:2000551	Regulation of T-helper 2 cell cytokine production	2	11	1.69	0.0389
GO:0048872	Homeostasis of number of cells	5	204	0.82	0.0402
GO:0008406	Gonad development	5	205	0.82	0.041
GO:1900542	Regulation of purine nucleotide metabolic process	4	119	0.95	0.0421
GO:0035270	Endocrine system development	4	120	0.95	0.0432
GO:0033173	calcineurin-NFAT signaling cascade	2	12	1.65	0.0441
GO:0036499	PERK-mediated unfolded protein response	2	12	1.65	0.0441
GO:0045936	Negative regulation of phosphate metabolic process	8	561	0.58	0.0441
GO:0051148	Negative regulation of muscle cell differentiation	3	54	1.17	0.0441
GO:1903037	Regulation of leukocyte cell-cell adhesion	6	315	0.71	0.0441
GO:1903578	Regulation of ATP metabolic process	4	122	0.94	0.0441
GO:1990440	Positive regulation of transcription from RNA polymerase II promoter in response to endoplasmic reticulum stress	2	12	1.65	0.0441
GO:2001223	Negative regulation of neuron migration	2	12	1.65	0.0441
GO:0045786	Negative regulation of cell cycle	8	571	0.57	0.0474
GO:0030155	Regulation of cell adhesion	9	712	0.53	0.0477
GO:0032663	Regulation of interleukin-2 production	3	56	1.16	0.0479
GO:0030879	Mammary gland development	4	126	0.93	0.048
GO:0032352	Positive regulation of hormone metabolic process	2	13	1.62	0.048
GO:0042789	mRNA transcription by RNA polymerase II	2	13	1.62	0.048
GO:0072182	Regulation of nephron tubule epithelial cell differentiation	2	13	1.62	0.048
GO:1901722	Regulation of cell proliferation involved in kidney development	2	13	1.62	0.048

## Sheet: MolFun
# Term ID	Term description	Observed gene count	Background gene count	Strength	False discovery rate
GO:0000977	RNA polymerase II transcription regulatory region sequence-specific DNA binding	45	878	1.14	7e-38
GO:0000987	Cis-regulatory region sequence-specific DNA binding	40	701	1.18	6.58e-35
GO:0003690	Double-stranded DNA binding	46	1156	1.03	6.58e-35
GO:0000978	RNA polymerase II cis-regulatory region sequence-specific DNA binding	39	672	1.19	2.4e-34
GO:0043565	Sequence-specific DNA binding	47	1331	0.98	8.11e-34
GO:0001228	DNA-binding transcription activator activity RNA polymerase II-specific	32	449	1.28	7.3e-30
GO:0000981	DNA-binding transcription factor activity RNA polymerase II-specific	40	1022	1.02	3.43e-29
GO:0003700	DNA-binding transcription factor activity	42	1238	0.96	1.19e-28
GO:0140110	Transcription regulator activity	44	1657	0.85	4.16e-26
GO:0003677	DNA binding	50	2470	0.73	1.07e-25
GO:0098772	Molecular function regulator	47	3422	0.57	2.1e-16
GO:0008134	Transcription factor binding	24	672	0.98	4.59e-15
GO:0140297	DNA-binding transcription factor binding	18	366	1.12	4.35e-13
GO:1901363	Heterocyclic compound binding	53	5831	0.39	1.13e-11
GO:0097159	Organic cyclic compound binding	53	5916	0.38	2.04e-11
GO:0061629	RNA polymerase II-specific DNA-binding transcription factor binding	15	283	1.15	3.72e-11
GO:0001102	RNA polymerase II activating transcription factor binding	8	53	1.61	9.09e-09
GO:0033613	Activating transcription factor binding	9	90	1.43	1.52e-08
GO:0001227	DNA-binding transcription repressor activity RNA polymerase II-specific	12	260	1.09	4.58e-08
GO:0001225	RNA polymerase II transcription coactivator binding	4	4	2.43	1.51e-06
GO:0003682	Chromatin binding	14	570	0.82	3.08e-06
GO:0005488	Binding	66	12516	0.15	2.85e-05
GO:0071837	HMG box domain binding	4	16	1.83	8.78e-05
GO:0001221	Transcription cofactor binding	5	47	1.46	0.00015
GO:0003712	Transcription coregulator activity	12	571	0.75	0.00015
GO:0035257	Nuclear hormone receptor binding	7	155	1.08	0.00023
GO:0019899	Enzyme binding	23	2239	0.44	0.0004
GO:0016922	Nuclear receptor binding	6	114	1.15	0.0005
GO:0043425	bHLH transcription factor binding	4	28	1.58	0.00051
GO:0035035	Histone acetyltransferase binding	4	29	1.57	0.00056
GO:0005515	Protein binding	44	7026	0.22	0.0016
GO:0019900	Kinase binding	12	742	0.64	0.0016
GO:0003713	Transcription coactivator activity	8	316	0.83	0.0021
GO:0035258	Steroid hormone receptor binding	5	93	1.16	0.0024
GO:0035497	cAMP response element binding	3	14	1.76	0.0024
GO:0042802	Identical protein binding	19	1896	0.43	0.0037
GO:0042826	Histone deacetylase binding	5	114	1.07	0.0057
GO:0019901	Protein kinase binding	10	653	0.61	0.0113
GO:0070491	Repressing transcription factor binding	4	73	1.17	0.0131
GO:0031490	Chromatin DNA binding	4	79	1.13	0.0171
GO:0046983	Protein dimerization activity	12	1037	0.49	0.0295
GO:0031730	CCR5 chemokine receptor binding	2	7	1.88	0.0306

## Sheet: CellComp
# Term ID	Term description	Observed gene count	Background gene count	Strength	False discovery rate
GO:0000790	Nuclear chromatin	38	1048	0.99	1.94e-25
GO:0000228	Nuclear chromosome	39	1256	0.92	3.62e-24
GO:0005694	Chromosome	40	1712	0.8	9.79e-21
GO:0005667	Transcription regulator complex	21	431	1.12	3.09e-15
GO:0031981	Nuclear lumen	44	4733	0.4	1.84e-08
GO:0005654	Nucleoplasm	39	3973	0.42	1.11e-07
GO:0005634	Nucleus	53	7390	0.28	3.7e-07
GO:0043232	Intracellular non-membrane-bounded organelle	42	4880	0.36	6.66e-07
GO:0070013	Intracellular organelle lumen	45	5857	0.31	3.44e-06
GO:0090575	RNA polymerase II transcription regulator complex	7	163	1.06	0.00039
GO:0042025	Host cell nucleus	7	190	0.99	0.00097
GO:0043231	Intracellular membrane-bounded organelle	58	10761	0.16	0.0011
GO:0043227	Membrane-bounded organelle	63	12427	0.13	0.0012
GO:1990622	CHOP-ATF3 complex	2	2	2.43	0.0055
GO:0043226	Organelle	64	13515	0.1	0.0124
GO:0005622	Intracellular	66	14276	0.09	0.0139
GO:0017053	Transcription repressor complex	4	76	1.15	0.0139
GO:0005719	Nuclear euchromatin	3	31	1.41	0.0159
GO:0033256	I-kappaB/NF-kappaB complex	2	7	1.88	0.0273
GO:0043229	Intracellular organelle	60	12528	0.11	0.0298
GO:0032993	protein-DNA complex	5	195	0.84	0.046
GO:0110165	Cellular anatomical entity	73	17788	0.04	0.0483

## Sheet: KEGGPath
# Term ID	Term description	Observed gene count	Background gene count	Strength	False discovery rate
hsa05161	Hepatitis B	15	159	1.4	2.76e-14
hsa04658	Th1 and Th2 cell differentiation	12	87	1.57	3.25e-13
hsa04659	Th17 cell differentiation	12	101	1.5	1.11e-12
hsa05166	Human T-cell leukemia virus 1 infection	14	211	1.25	7.4e-12
hsa05321	Inflammatory bowel disease	10	60	1.65	7.4e-12
hsa05203	Viral carcinogenesis	11	182	1.21	7.27e-09
hsa04933	AGE-RAGE signaling pathway in diabetic complications	9	98	1.39	1.05e-08
hsa05235	PD-L1 expression and PD-1 checkpoint pathway in cancer	8	88	1.39	1.05e-07
hsa05167	Kaposi sarcoma-associated herpesvirus infection	10	187	1.16	1.1e-07
hsa04917	Prolactin signaling pathway	7	69	1.43	4.02e-07
hsa05163	Human cytomegalovirus infection	10	218	1.09	4.02e-07
hsa04935	Growth hormone synthesis secretion and action	8	118	1.26	6.09e-07
hsa04380	Osteoclast differentiation	8	122	1.24	7.19e-07
hsa05030	Cocaine addiction	6	49	1.52	1.29e-06
hsa04217	Necroptosis	8	149	1.16	2.7e-06
hsa04625	C-type lectin receptor signaling pathway	7	102	1.26	3.38e-06
hsa05168	Herpes simplex virus 1 infection	12	479	0.83	4.75e-06
hsa04668	TNF signaling pathway	7	112	1.22	5.49e-06
hsa05200	Pathways in cancer	12	517	0.79	9.4e-06
hsa05162	Measles	7	138	1.13	1.88e-05
hsa04024	cAMP signaling pathway	8	208	1.01	2.19e-05
hsa05215	Prostate cancer	6	96	1.22	3.32e-05
hsa04022	cGMP-PKG signaling pathway	7	162	1.06	4.2e-05
hsa04630	JAK-STAT signaling pathway	7	160	1.07	4.2e-05
hsa04660	T cell receptor signaling pathway	6	101	1.2	4.2e-05
hsa04928	Parathyroid hormone synthesis secretion and action	6	103	1.19	4.2e-05
hsa05152	Tuberculosis	7	168	1.05	4.89e-05
hsa05165	Human papillomavirus infection	9	325	0.87	4.89e-05
hsa05202	Transcriptional misregulation in cancer	7	171	1.04	5.09e-05
hsa05221	Acute myeloid leukemia	5	66	1.31	7.44e-05
hsa05140	Leishmaniasis	5	70	1.28	9.44e-05
hsa04926	Relaxin signaling pathway	6	128	1.1	0.00011
hsa05212	Pancreatic cancer	5	73	1.26	0.00011
hsa05220	Chronic myeloid leukemia	5	75	1.25	0.00012
hsa04662	B cell receptor signaling pathway	5	78	1.24	0.00014
hsa04211	Longevity regulating pathway	5	87	1.19	0.00022
hsa04218	Cellular senescence	6	150	1.03	0.00023
hsa05160	Hepatitis C	6	156	1.01	0.00027
hsa05164	Influenza A	6	165	0.99	0.00036
hsa05145	Toxoplasmosis	5	105	1.11	0.00047
hsa04066	HIF-1 signaling pathway	5	106	1.1	0.00048
hsa04931	Insulin resistance	5	107	1.1	0.00049
hsa05169	Epstein-Barr virus infection	6	193	0.92	0.00076
hsa04137	Mitophagy - animal	4	63	1.23	0.00086
hsa04927	Cortisol synthesis and secretion	4	65	1.22	0.00092
hsa05135	Yersinia infection	5	125	1.03	0.00092
hsa05031	Amphetamine addiction	4	66	1.21	0.00096
hsa05120	Epithelial cell signaling in Helicobacter pylori infection	4	67	1.2	0.00099
hsa05223	Non-small cell lung cancer	4	68	1.2	0.001
hsa04210	Apoptosis	5	132	1.01	0.0011
hsa04915	Estrogen signaling pathway	5	133	1	0.0011
hsa05133	Pertussis	4	74	1.16	0.0013
hsa04911	Insulin secretion	4	82	1.12	0.0019
hsa04934	Cushing syndrome	5	153	0.94	0.0019
hsa04657	IL-17 signaling pathway	4	92	1.07	0.0028
hsa05020	Prion disease	6	265	0.78	0.0031
hsa04621	NOD-like receptor signaling pathway	5	174	0.89	0.0032
hsa05142	Chagas disease	4	99	1.03	0.0034
hsa04620	Toll-like receptor signaling pathway	4	101	1.03	0.0036
hsa04922	Glucagon signaling pathway	4	101	1.03	0.0036
hsa04062	Chemokine signaling pathway	5	186	0.86	0.004
hsa04010	MAPK signaling pathway	6	288	0.75	0.0043
hsa05170	Human immunodeficiency virus 1 infection	5	204	0.82	0.0058
hsa05418	Fluid shear stress and atherosclerosis	4	130	0.92	0.0082
hsa04612	Antigen processing and presentation	3	63	1.11	0.0099
hsa04920	Adipocytokine signaling pathway	3	69	1.07	0.0124
hsa04932	Non-alcoholic fatty liver disease	4	148	0.86	0.0124
hsa04622	RIG-I-like receptor signaling pathway	3	70	1.06	0.0126
hsa04921	Oxytocin signaling pathway	4	149	0.86	0.0126
hsa04310	Wnt signaling pathway	4	154	0.84	0.0137
hsa04918	Thyroid hormone synthesis	3	74	1.04	0.014
hsa04012	ErbB signaling pathway	3	83	0.99	0.0189
hsa05323	Rheumatoid arthritis	3	85	0.98	0.0198
hsa04350	TGF-beta signaling pathway	3	91	0.95	0.0235
hsa05016	Huntington disease	5	298	0.65	0.0239
hsa05222	Small cell lung cancer	3	92	0.94	0.0239
hsa01522	Endocrine resistance	3	95	0.93	0.0254
hsa04925	Aldosterone synthesis and secretion	3	95	0.93	0.0254
hsa01523	Antifolate resistance	2	31	1.24	0.0284
hsa05146	Amoebiasis	3	100	0.91	0.0284
hsa04064	NF-kappa B signaling pathway	3	101	0.9	0.0285
hsa05132	Salmonella infection	4	209	0.71	0.0335
hsa04722	Neurotrophin signaling pathway	3	114	0.85	0.0383
hsa04151	PI3K-Akt signaling pathway	5	350	0.58	0.0414
hsa04650	Natural killer cell mediated cytotoxicity	3	121	0.82	0.0438
hsa04728	Dopaminergic synapse	3	128	0.8	0.0496
hsa04962	Vasopressin-regulated water reabsorption	2	44	1.09	0.0496
