# Supplementary material for: MicroRNAs in the Pathogenesis of Preeclampsia—A Case-Control In Silico Analysis
Source: Curr Issues Mol Biol. 2024 Apr 17;46(4):3438–59. doi: 10.3390/cimb46040216 (PMC11048894; doi:10.3390/cimb46040216)
Supplement: Supplementary file 1 [file cimb-46-00216-s001.zip › SupplementaryFile4.xls]

## Sheet: ClueGo_EnrichPath_UR_Hubgenes
ID	Term	Ontology Source	Term PValue	Term PValue Corrected with Bonferroni step down	Group PValue	Group PValue Corrected with Bonferroni step down	GOLevels	GOGroups	% Associated Genes	Nr. Genes	Associated Genes Found
GO:0035914	skeletal muscle cell differentiation	GO_BiologicalProcess-EBI-UniProt-GOA-ACAP-ARAP_25.05.2022_00h00	3.2794e-05	3.2794e-05	3.2794e-05	3.2794e-05	[4, 6, 7]	Group0	4	3	[EGR1, EPAS1, RB1]
GO:0009299	mRNA transcription	GO_BiologicalProcess-EBI-UniProt-GOA-ACAP-ARAP_25.05.2022_00h00	1.0863e-05	7.6041e-05	1.0863e-05	2.1726e-05	[7, 8, 9, 10]	Group1	5.76923	3	[EPAS1, TP53, VDR]
KEGG:04917	Prolactin signaling pathway	KEGG_25.05.2022	2.66545e-05	7.99636e-05	4.44545e-09	1.33364e-08	[-1]	Group2	4.28571	3	[ESR1, NFKB1, RELA]
GO:0098531	ligand-activated transcription factor activity	GO_BiologicalProcess-EBI-UniProt-GOA-ACAP-ARAP_25.05.2022_00h00	2.032e-07	3.048e-06	4.44545e-09	1.33364e-08	[8, 9, 10, 11, 12, 13]	Group2	6.34921	4	[ARNT, ESR1, NR3C1, VDR]
GO:0060443	mammary gland morphogenesis	GO_BiologicalProcess-EBI-UniProt-GOA-ACAP-ARAP_25.05.2022_00h00	1.08388e-07	1.8426e-06	4.44545e-09	1.33364e-08	[5, 6]	Group2	7.40741	4	[ESR1, NFKB1, NR3C1, VDR]
GO:0060603	mammary gland duct morphogenesis	GO_BiologicalProcess-EBI-UniProt-GOA-ACAP-ARAP_25.05.2022_00h00	4.17711e-06	3.7594e-05	4.44545e-09	1.33364e-08	[5, 6, 7]	Group2	7.89474	3	[ESR1, NR3C1, VDR]
GO:0004879	nuclear receptor activity	GO_BiologicalProcess-EBI-UniProt-GOA-ACAP-ARAP_25.05.2022_00h00	2.032e-07	3.048e-06	4.44545e-09	1.33364e-08	[4, 5, 6, 8, 9, 10, 11, 12, 13, 14]	Group2	6.34921	4	[ARNT, ESR1, NR3C1, VDR]
KEGG:04137	Mitophagy	KEGG_25.05.2022	3.49317e-07	4.89044e-06	8.0788e-18	5.65516e-17	[-1]	Group3	5.55556	4	[E2F1, RELA, SP1, TP53]
KEGG:04917	Prolactin signaling pathway	KEGG_25.05.2022	2.66545e-05	7.99636e-05	8.0788e-18	5.65516e-17	[-1]	Group3	4.28571	3	[ESR1, NFKB1, RELA]
GO:0001221	transcription coregulator binding	GO_MolecularFunction-EBI-UniProt-GOA-ACAP-ARAP_25.05.2022_00h00	4.75512e-12	1.37899e-10	8.0788e-18	5.65516e-17	[4]	Group3	5.7377	7	[CREBBP, EPAS1, ESR1, ETS1, RELA, SMARCA4, SP1]
GO:0140296	general transcription initiation factor binding	GO_MolecularFunction-EBI-UniProt-GOA-ACAP-ARAP_25.05.2022_00h00	1.5921e-05	7.9605e-05	8.0788e-18	5.65516e-17	[4]	Group3	5.08475	3	[ESR1, RELA, TP53]
GO:0001223	transcription coactivator binding	GO_MolecularFunction-EBI-UniProt-GOA-ACAP-ARAP_25.05.2022_00h00	6.68959e-08	1.27102e-06	8.0788e-18	5.65516e-17	[5]	Group3	8.33333	4	[CREBBP, EPAS1, ESR1, RELA]
GO:0060443	mammary gland morphogenesis	GO_BiologicalProcess-EBI-UniProt-GOA-ACAP-ARAP_25.05.2022_00h00	1.08388e-07	1.8426e-06	8.0788e-18	5.65516e-17	[5, 6]	Group3	7.40741	4	[ESR1, NFKB1, NR3C1, VDR]
GO:0001046	core promoter sequence-specific DNA binding	GO_MolecularFunction-EBI-UniProt-GOA-ACAP-ARAP_25.05.2022_00h00	8.57811e-08	1.54406e-06	8.0788e-18	5.65516e-17	[6, 8]	Group3	7.84314	4	[NR3C1, RELA, SMARCA4, TP53]
GO:0002039	p53 binding	GO_MolecularFunction-EBI-UniProt-GOA-ACAP-ARAP_25.05.2022_00h00	2.90101e-05	5.80202e-05	1.29218e-13	6.46092e-13	[3]	Group4	4.16667	3	[CREBBP, SMARCA4, TP53]
GO:0140296	general transcription initiation factor binding	GO_MolecularFunction-EBI-UniProt-GOA-ACAP-ARAP_25.05.2022_00h00	1.5921e-05	7.9605e-05	1.29218e-13	6.46092e-13	[4]	Group4	5.08475	3	[ESR1, RELA, TP53]
GO:0001046	core promoter sequence-specific DNA binding	GO_MolecularFunction-EBI-UniProt-GOA-ACAP-ARAP_25.05.2022_00h00	8.57811e-08	1.54406e-06	1.29218e-13	6.46092e-13	[6, 8]	Group4	7.84314	4	[NR3C1, RELA, SMARCA4, TP53]
GO:2000628	regulation of miRNA metabolic process	GO_BiologicalProcess-EBI-UniProt-GOA-ACAP-ARAP_25.05.2022_00h00	1.91193e-13	6.30937e-12	1.29218e-13	6.46092e-13	[5, 6, 7, 8, 9]	Group4	8.97436	7	[EGR1, ETS1, NFKB1, NR3C1, RELA, SMARCA4, TP53]
GO:0010586	miRNA metabolic process	GO_BiologicalProcess-EBI-UniProt-GOA-ACAP-ARAP_25.05.2022_00h00	6.30126e-13	2.0164e-11	1.29218e-13	6.46092e-13	[7, 8]	Group4	7.6087	7	[EGR1, ETS1, NFKB1, NR3C1, RELA, SMARCA4, TP53]
GO:2000630	positive regulation of miRNA metabolic process	GO_BiologicalProcess-EBI-UniProt-GOA-ACAP-ARAP_25.05.2022_00h00	1.48341e-14	5.0436e-13	1.29218e-13	6.46092e-13	[5, 6, 7, 8, 9, 10]	Group4	12.7273	7	[EGR1, ETS1, NFKB1, NR3C1, RELA, SMARCA4, TP53]
GO:0061614	miRNA transcription	GO_BiologicalProcess-EBI-UniProt-GOA-ACAP-ARAP_25.05.2022_00h00	1.32076e-11	3.69814e-10	1.29218e-13	6.46092e-13	[7, 8, 9, 10]	Group4	8.95522	6	[EGR1, ETS1, NR3C1, RELA, SMARCA4, TP53]
GO:1902893	regulation of miRNA transcription	GO_BiologicalProcess-EBI-UniProt-GOA-ACAP-ARAP_25.05.2022_00h00	1.32076e-11	3.69814e-10	1.29218e-13	6.46092e-13	[6, 7, 8, 9, 10, 11]	Group4	8.95522	6	[EGR1, ETS1, NR3C1, RELA, SMARCA4, TP53]
GO:1902895	positive regulation of miRNA transcription	GO_BiologicalProcess-EBI-UniProt-GOA-ACAP-ARAP_25.05.2022_00h00	1.86646e-12	5.78602e-11	1.29218e-13	6.46092e-13	[6, 7, 8, 9, 10, 11, 12]	Group4	12.2449	6	[EGR1, ETS1, NR3C1, RELA, SMARCA4, TP53]
KEGG:04066	HIF-1 signaling pathway	KEGG_25.05.2022	2.52678e-08	5.30624e-07	4.37383e-17	2.6243e-16	[-1]	Group5	4.58716	5	[ARNT, CREBBP, NFKB1, RELA, VHL]
KEGG:04137	Mitophagy	KEGG_25.05.2022	3.49317e-07	4.89044e-06	4.37383e-17	2.6243e-16	[-1]	Group5	5.55556	4	[E2F1, RELA, SP1, TP53]
KEGG:05211	Renal cell carcinoma	KEGG_25.05.2022	2.47974e-09	6.19936e-08	4.37383e-17	2.6243e-16	[-1]	Group5	7.24638	5	[ARNT, CREBBP, EPAS1, ETS1, VHL]
GO:0032350	regulation of hormone metabolic process	GO_BiologicalProcess-EBI-UniProt-GOA-ACAP-ARAP_25.05.2022_00h00	4.67676e-08	9.35353e-07	4.37383e-17	2.6243e-16	[3, 4, 5]	Group5	9.09091	4	[ARNT, EGR1, NFKB1, NR3C1]
GO:0035035	histone acetyltransferase binding	GO_MolecularFunction-EBI-UniProt-GOA-ACAP-ARAP_25.05.2022_00h00	1.63063e-06	1.7937e-05	4.37383e-17	2.6243e-16	[4]	Group5	10.7143	3	[EGR1, SP1, TP53]
GO:0042446	hormone biosynthetic process	GO_BiologicalProcess-EBI-UniProt-GOA-ACAP-ARAP_25.05.2022_00h00	4.58303e-07	5.95794e-06	4.37383e-17	2.6243e-16	[3, 5]	Group5	5.19481	4	[ARNT, EGR1, NFKB1, NR3C1]
GO:0046885	regulation of hormone biosynthetic process	GO_BiologicalProcess-EBI-UniProt-GOA-ACAP-ARAP_25.05.2022_00h00	8.24637e-09	1.89666e-07	4.37383e-17	2.6243e-16	[4, 5, 6]	Group5	13.7931	4	[ARNT, EGR1, NFKB1, NR3C1]
GO:0016925	protein sumoylation	GO_BiologicalProcess-EBI-UniProt-GOA-ACAP-ARAP_25.05.2022_00h00	2.23286e-05	8.93144e-05	4.37383e-17	2.6243e-16	[7, 8]	Group5	4.54545	3	[ARNT, EGR1, RELA]
GO:0043620	regulation of DNA-templated transcription in response to stress	GO_BiologicalProcess-EBI-UniProt-GOA-ACAP-ARAP_25.05.2022_00h00	3.85842e-12	1.15753e-10	4.37383e-17	2.6243e-16	[4, 6, 7, 8, 9, 10, 11]	Group5	10.9091	6	[ARNT, EGR1, EPAS1, RELA, TP53, VHL]
GO:0033233	regulation of protein sumoylation	GO_BiologicalProcess-EBI-UniProt-GOA-ACAP-ARAP_25.05.2022_00h00	1.29551e-06	1.55461e-05	4.37383e-17	2.6243e-16	[7, 8, 9]	Group5	11.5385	3	[ARNT, EGR1, RELA]
GO:0043618	regulation of transcription from RNA polymerase II promoter in response to stress	GO_BiologicalProcess-EBI-UniProt-GOA-ACAP-ARAP_25.05.2022_00h00	4.24969e-10	1.10492e-08	4.37383e-17	2.6243e-16	[5, 7, 8, 9, 10, 11, 12]	Group5	10.2041	5	[ARNT, EGR1, EPAS1, TP53, VHL]
GO:0061418	regulation of transcription from RNA polymerase II promoter in response to hypoxia	GO_BiologicalProcess-EBI-UniProt-GOA-ACAP-ARAP_25.05.2022_00h00	1.82514e-07	2.92022e-06	4.37383e-17	2.6243e-16	[5, 6, 7, 8, 9, 10, 11, 12, 13]	Group5	21.4286	3	[EGR1, TP53, VHL]
KEGG:04137	Mitophagy	KEGG_25.05.2022	3.49317e-07	4.89044e-06	3.26371e-11	1.30548e-10	[-1]	Group6	5.55556	4	[E2F1, RELA, SP1, TP53]
KEGG:05212	Pancreatic cancer	KEGG_25.05.2022	4.06219e-09	9.74926e-08	3.26371e-11	1.30548e-10	[-1]	Group6	6.57895	5	[E2F1, NFKB1, RB1, RELA, TP53]
KEGG:05214	Glioma	KEGG_25.05.2022	3.2794e-05	3.2794e-05	3.26371e-11	1.30548e-10	[-1]	Group6	4	3	[E2F1, RB1, TP53]
KEGG:05215	Prostate cancer	KEGG_25.05.2022	1.28946e-10	3.48154e-09	3.26371e-11	1.30548e-10	[-1]	Group6	6.18557	6	[CREBBP, E2F1, NFKB1, RB1, RELA, TP53]
KEGG:05218	Melanoma	KEGG_25.05.2022	2.90101e-05	5.80202e-05	3.26371e-11	1.30548e-10	[-1]	Group6	4.16667	3	[E2F1, RB1, TP53]
KEGG:05219	Bladder cancer	KEGG_25.05.2022	5.27005e-06	4.21604e-05	3.26371e-11	1.30548e-10	[-1]	Group6	7.31707	3	[E2F1, RB1, TP53]
KEGG:05220	Chronic myeloid leukemia	KEGG_25.05.2022	4.06219e-09	9.74926e-08	3.26371e-11	1.30548e-10	[-1]	Group6	6.57895	5	[E2F1, NFKB1, RB1, RELA, TP53]
KEGG:05222	Small cell lung cancer	KEGG_25.05.2022	1.07269e-08	2.35991e-07	3.26371e-11	1.30548e-10	[-1]	Group6	5.43478	5	[E2F1, NFKB1, RB1, RELA, TP53]
KEGG:05223	Non-small cell lung cancer	KEGG_25.05.2022	2.90101e-05	5.80202e-05	3.26371e-11	1.30548e-10	[-1]	Group6	4.16667	3	[E2F1, RB1, TP53]
GO:0035035	histone acetyltransferase binding	GO_MolecularFunction-EBI-UniProt-GOA-ACAP-ARAP_25.05.2022_00h00	1.63063e-06	1.7937e-05	3.26371e-11	1.30548e-10	[4]	Group6	10.7143	3	[EGR1, SP1, TP53]
GO:0140296	general transcription initiation factor binding	GO_MolecularFunction-EBI-UniProt-GOA-ACAP-ARAP_25.05.2022_00h00	1.5921e-05	7.9605e-05	3.26371e-11	1.30548e-10	[4]	Group6	5.08475	3	[ESR1, RELA, TP53]
GO:0014009	glial cell proliferation	GO_BiologicalProcess-EBI-UniProt-GOA-ACAP-ARAP_25.05.2022_00h00	1.43448e-05	8.6069e-05	3.26371e-11	1.30548e-10	[3, 6, 7, 8]	Group6	5.26316	3	[E2F1, RB1, TP53]
GO:0060251	regulation of glial cell proliferation	GO_BiologicalProcess-EBI-UniProt-GOA-ACAP-ARAP_25.05.2022_00h00	3.84935e-06	3.84935e-05	3.26371e-11	1.30548e-10	[4, 5, 7, 8, 9]	Group6	8.10811	3	[E2F1, RB1, TP53]

## Sheet: ClueGo_EnrichPath_DR_Hubgenes
ID	Term	Ontology Source	Term PValue	Term PValue Corrected with Bonferroni step down	Group PValue	Group PValue Corrected with Bonferroni step down	GOLevels	GOGroups	% Associated Genes	Nr. Genes	Associated Genes Found
GO:0032350	regulation of hormone metabolic process	GO_BiologicalProcess-EBI-UniProt-GOA-ACAP-ARAP_25.05.2022_00h00	9.47511e-08	4.2638e-06	2.52552e-10	5.05103e-10	[3, 4, 5]	Group0	9.09091	4	[EGR1, GATA3, NFKB1, NR3C1]
GO:0035035	histone acetyltransferase binding	GO_MolecularFunction-EBI-UniProt-GOA-ACAP-ARAP_25.05.2022_00h00	2.72606e-06	6.26993e-05	2.52552e-10	5.05103e-10	[4]	Group0	10.7143	3	[EGR1, SP1, STAT1]
GO:0072111	cell proliferation involved in kidney development	GO_BiologicalProcess-EBI-UniProt-GOA-ACAP-ARAP_25.05.2022_00h00	1.47839e-06	4.43517e-05	2.52552e-10	5.05103e-10	[3, 5, 6, 7, 8]	Group0	13.0435	3	[EGR1, GATA3, STAT1]
GO:0032350	regulation of hormone metabolic process	GO_BiologicalProcess-EBI-UniProt-GOA-ACAP-ARAP_25.05.2022_00h00	9.47511e-08	4.2638e-06	3.9486e-10	3.9486e-10	[3, 4, 5]	Group1	9.09091	4	[EGR1, GATA3, NFKB1, NR3C1]
GO:0046885	regulation of hormone biosynthetic process	GO_BiologicalProcess-EBI-UniProt-GOA-ACAP-ARAP_25.05.2022_00h00	3.03867e-06	6.68508e-05	3.9486e-10	3.9486e-10	[4, 5, 6]	Group1	10.3448	3	[EGR1, NFKB1, NR3C1]
GO:0019218	regulation of steroid metabolic process	GO_BiologicalProcess-EBI-UniProt-GOA-ACAP-ARAP_25.05.2022_00h00	5.69367e-08	2.73296e-06	3.9486e-10	3.9486e-10	[5, 6]	Group1	4.6729	5	[EGR1, IFNG, NFKB1, NR3C1, STAT5B]
GO:0050810	regulation of steroid biosynthetic process	GO_BiologicalProcess-EBI-UniProt-GOA-ACAP-ARAP_25.05.2022_00h00	9.24863e-07	3.05205e-05	3.9486e-10	3.9486e-10	[5, 6, 7]	Group1	5.19481	4	[EGR1, IFNG, NFKB1, NR3C1]
GO:0032731	positive regulation of interleukin-1 beta production	GO_BiologicalProcess-EBI-UniProt-GOA-ACAP-ARAP_25.05.2022_00h00	4.06566e-05	0.000203283	3.9486e-10	3.9486e-10	[5, 6, 7, 8, 9]	Group1	4.41176	3	[EGR1, IFNG, STAT3]
KEGG:04137	Mitophagy	KEGG_25.05.2022	4.82602e-05	9.65203e-05	2.14612e-14	6.43835e-14	[-1]	Group2	4.16667	3	[JUN, RELA, SP1]
KEGG:05120	Epithelial cell signaling in Helicobacter pylori infection	KEGG_25.05.2022	4.43514e-05	0.000133054	2.14612e-14	6.43835e-14	[-1]	Group2	4.28571	3	[JUN, NFKB1, RELA]
GO:0035994	response to muscle stretch	GO_BiologicalProcess-EBI-UniProt-GOA-ACAP-ARAP_25.05.2022_00h00	3.03867e-06	6.68508e-05	2.14612e-14	6.43835e-14	[4]	Group2	10.3448	3	[JUN, NFKB1, RELA]
GO:0043620	regulation of DNA-templated transcription in response to stress	GO_BiologicalProcess-EBI-UniProt-GOA-ACAP-ARAP_25.05.2022_00h00	2.36383e-07	9.21894e-06	2.14612e-14	6.43835e-14	[4, 6, 7, 8, 9, 10, 11]	Group2	7.27273	4	[ATF3, EGR1, JUN, RELA]
GO:0043618	regulation of transcription from RNA polymerase II promoter in response to stress	GO_BiologicalProcess-EBI-UniProt-GOA-ACAP-ARAP_25.05.2022_00h00	1.5128e-05	0.000211792	2.14612e-14	6.43835e-14	[5, 7, 8, 9, 10, 11, 12]	Group2	6.12245	3	[ATF3, EGR1, JUN]
GO:1902895	positive regulation of miRNA transcription	GO_BiologicalProcess-EBI-UniProt-GOA-ACAP-ARAP_25.05.2022_00h00	5.81336e-12	3.54615e-10	2.14612e-14	6.43835e-14	[6, 7, 8, 9, 10, 11, 12]	Group2	12.2449	6	[EGR1, GATA3, JUN, NR3C1, RELA, STAT3]
GO:1901522	positive regulation of transcription from RNA polymerase II promoter involved in cellular response to chemical stimulus	GO_BiologicalProcess-EBI-UniProt-GOA-ACAP-ARAP_25.05.2022_00h00	3.03867e-06	6.68508e-05	2.14612e-14	6.43835e-14	[4, 8, 9, 10, 11, 12, 13]	Group2	10.3448	3	[EP300, JUN, RELA]
KEGG:04380	Osteoclast differentiation	KEGG_25.05.2022	2.15039e-09	1.13971e-07	3.47554e-15	1.39022e-14	[-1]	Group3	4.6875	6	[CREB1, IFNG, JUN, NFKB1, RELA, STAT1]
KEGG:04657	IL-17 signaling pathway	KEGG_25.05.2022	2.0616e-06	5.56633e-05	3.47554e-15	1.39022e-14	[-1]	Group3	4.25532	4	[IFNG, JUN, NFKB1, RELA]
KEGG:04658	Th1 and Th2 cell differentiation	KEGG_25.05.2022	4.38908e-19	3.11625e-17	3.47554e-15	1.39022e-14	[-1]	Group3	10.8696	10	[GATA3, IFNG, JUN, NFKB1, RELA, STAT1, STAT4, STAT5A, STAT5B, TBX21]
KEGG:04659	Th17 cell differentiation	KEGG_25.05.2022	2.33994e-18	1.63796e-16	3.47554e-15	1.39022e-14	[-1]	Group3	9.25926	10	[GATA3, IFNG, JUN, NFKB1, RELA, STAT1, STAT3, STAT5A, STAT5B, TBX21]
KEGG:05140	Leishmaniasis	KEGG_25.05.2022	1.07819e-08	5.49879e-07	3.47554e-15	1.39022e-14	[-1]	Group3	6.49351	5	[IFNG, JUN, NFKB1, RELA, STAT1]
KEGG:05145	Toxoplasmosis	KEGG_25.05.2022	7.16259e-08	3.29479e-06	3.47554e-15	1.39022e-14	[-1]	Group3	4.46429	5	[IFNG, NFKB1, RELA, STAT1, STAT3]
KEGG:05212	Pancreatic cancer	KEGG_25.05.2022	8.77378e-07	2.98309e-05	3.47554e-15	1.39022e-14	[-1]	Group3	5.26316	4	[NFKB1, RELA, STAT1, STAT3]
KEGG:05235	PD-L1 expression and PD-1 checkpoint pathway in cancer	KEGG_25.05.2022	2.35856e-10	1.36797e-08	3.47554e-15	1.39022e-14	[-1]	Group3	6.74157	6	[IFNG, JUN, NFKB1, RELA, STAT1, STAT3]
KEGG:05321	Inflammatory bowel disease	KEGG_25.05.2022	3.58374e-18	2.47278e-16	3.47554e-15	1.39022e-14	[-1]	Group3	13.8462	9	[GATA3, IFNG, JUN, NFKB1, RELA, STAT1, STAT3, STAT4, TBX21]
GO:0002293	alpha-beta T cell differentiation involved in immune response	GO_BiologicalProcess-EBI-UniProt-GOA-ACAP-ARAP_25.05.2022_00h00	7.45764e-07	2.68475e-05	3.47554e-15	1.39022e-14	[7, 8, 9, 10, 11, 12, 13]	Group3	5.47945	4	[GATA3, IFNG, STAT3, TBX21]
GO:0043367	CD4-positive, alpha-beta T cell differentiation	GO_BiologicalProcess-EBI-UniProt-GOA-ACAP-ARAP_25.05.2022_00h00	1.73184e-06	5.02235e-05	3.47554e-15	1.39022e-14	[7, 8, 9, 10, 11, 12, 13]	Group3	4.44444	4	[GATA3, IFNG, STAT3, TBX21]
GO:0002294	CD4-positive, alpha-beta T cell differentiation involved in immune response	GO_BiologicalProcess-EBI-UniProt-GOA-ACAP-ARAP_25.05.2022_00h00	7.0535e-07	2.6098e-05	3.47554e-15	1.39022e-14	[8, 9, 10, 11, 12, 13, 14]	Group3	5.55556	4	[GATA3, IFNG, STAT3, TBX21]
GO:0002287	alpha-beta T cell activation involved in immune response	GO_BiologicalProcess-EBI-UniProt-GOA-ACAP-ARAP_25.05.2022_00h00	7.45764e-07	2.68475e-05	3.47554e-15	1.39022e-14	[6, 7]	Group3	5.47945	4	[GATA3, IFNG, STAT3, TBX21]
GO:0002292	T cell differentiation involved in immune response	GO_BiologicalProcess-EBI-UniProt-GOA-ACAP-ARAP_25.05.2022_00h00	1.13414e-06	3.62925e-05	3.47554e-15	1.39022e-14	[6, 7, 8, 9, 10, 11, 12]	Group3	4.93827	4	[GATA3, IFNG, STAT3, TBX21]
KEGG:04920	Adipocytokine signaling pathway	KEGG_25.05.2022	4.24776e-05	0.000169911	2.97219e-16	1.48609e-15	[-1]	Group4	4.34783	3	[NFKB1, RELA, STAT3]
KEGG:04933	AGE-RAGE signaling pathway in diabetic complications	KEGG_25.05.2022	3.41519e-14	2.21987e-12	2.97219e-16	1.48609e-15	[-1]	Group4	8	8	[EGR1, JUN, NFKB1, RELA, STAT1, STAT3, STAT5A, STAT5B]
KEGG:05120	Epithelial cell signaling in Helicobacter pylori infection	KEGG_25.05.2022	4.43514e-05	0.000133054	2.97219e-16	1.48609e-15	[-1]	Group4	4.28571	3	[JUN, NFKB1, RELA]
KEGG:05235	PD-L1 expression and PD-1 checkpoint pathway in cancer	KEGG_25.05.2022	2.35856e-10	1.36797e-08	2.97219e-16	1.48609e-15	[-1]	Group4	6.74157	6	[IFNG, JUN, NFKB1, RELA, STAT1, STAT3]
GO:0032350	regulation of hormone metabolic process	GO_BiologicalProcess-EBI-UniProt-GOA-ACAP-ARAP_25.05.2022_00h00	9.47511e-08	4.2638e-06	2.97219e-16	1.48609e-15	[3, 4, 5]	Group4	9.09091	4	[EGR1, GATA3, NFKB1, NR3C1]
GO:0035994	response to muscle stretch	GO_BiologicalProcess-EBI-UniProt-GOA-ACAP-ARAP_25.05.2022_00h00	3.03867e-06	6.68508e-05	2.97219e-16	1.48609e-15	[4]	Group4	10.3448	3	[JUN, NFKB1, RELA]
GO:0046885	regulation of hormone biosynthetic process	GO_BiologicalProcess-EBI-UniProt-GOA-ACAP-ARAP_25.05.2022_00h00	3.03867e-06	6.68508e-05	2.97219e-16	1.48609e-15	[4, 5, 6]	Group4	10.3448	3	[EGR1, NFKB1, NR3C1]
GO:0070741	response to interleukin-6	GO_BiologicalProcess-EBI-UniProt-GOA-ACAP-ARAP_25.05.2022_00h00	6.97539e-06	0.000139508	2.97219e-16	1.48609e-15	[5]	Group4	7.89474	3	[NFKB1, RELA, STAT3]
GO:0019218	regulation of steroid metabolic process	GO_BiologicalProcess-EBI-UniProt-GOA-ACAP-ARAP_25.05.2022_00h00	5.69367e-08	2.73296e-06	2.97219e-16	1.48609e-15	[5, 6]	Group4	4.6729	5	[EGR1, IFNG, NFKB1, NR3C1, STAT5B]
GO:0072111	cell proliferation involved in kidney development	GO_BiologicalProcess-EBI-UniProt-GOA-ACAP-ARAP_25.05.2022_00h00	1.47839e-06	4.43517e-05	2.97219e-16	1.48609e-15	[3, 5, 6, 7, 8]	Group4	13.0435	3	[EGR1, GATA3, STAT1]
GO:0050810	regulation of steroid biosynthetic process	GO_BiologicalProcess-EBI-UniProt-GOA-ACAP-ARAP_25.05.2022_00h00	9.24863e-07	3.05205e-05	2.97219e-16	1.48609e-15	[5, 6, 7]	Group4	5.19481	4	[EGR1, IFNG, NFKB1, NR3C1]
GO:0071354	cellular response to interleukin-6	GO_BiologicalProcess-EBI-UniProt-GOA-ACAP-ARAP_25.05.2022_00h00	5.42212e-06	0.000113865	2.97219e-16	1.48609e-15	[6]	Group4	8.57143	3	[NFKB1, RELA, STAT3]
GO:2000628	regulation of miRNA metabolic process	GO_BiologicalProcess-EBI-UniProt-GOA-ACAP-ARAP_25.05.2022_00h00	4.35388e-15	2.9171e-13	2.97219e-16	1.48609e-15	[5, 6, 7, 8, 9]	Group4	10.2564	8	[EGR1, GATA3, JUN, NFKB1, NR3C1, RELA, STAT3, YY1]
GO:0010586	miRNA metabolic process	GO_BiologicalProcess-EBI-UniProt-GOA-ACAP-ARAP_25.05.2022_00h00	1.71558e-14	1.13228e-12	2.97219e-16	1.48609e-15	[7, 8]	Group4	8.69565	8	[EGR1, GATA3, JUN, NFKB1, NR3C1, RELA, STAT3, YY1]
GO:2000630	positive regulation of miRNA metabolic process	GO_BiologicalProcess-EBI-UniProt-GOA-ACAP-ARAP_25.05.2022_00h00	5.87586e-14	3.76055e-12	2.97219e-16	1.48609e-15	[5, 6, 7, 8, 9, 10]	Group4	12.7273	7	[EGR1, GATA3, JUN, NFKB1, NR3C1, RELA, STAT3]
GO:0043620	regulation of DNA-templated transcription in response to stress	GO_BiologicalProcess-EBI-UniProt-GOA-ACAP-ARAP_25.05.2022_00h00	2.36383e-07	9.21894e-06	2.97219e-16	1.48609e-15	[4, 6, 7, 8, 9, 10, 11]	Group4	7.27273	4	[ATF3, EGR1, JUN, RELA]
GO:0061614	miRNA transcription	GO_BiologicalProcess-EBI-UniProt-GOA-ACAP-ARAP_25.05.2022_00h00	2.501e-13	1.57563e-11	2.97219e-16	1.48609e-15	[7, 8, 9, 10]	Group4	10.4478	7	[EGR1, GATA3, JUN, NR3C1, RELA, STAT3, YY1]
GO:1902893	regulation of miRNA transcription	GO_BiologicalProcess-EBI-UniProt-GOA-ACAP-ARAP_25.05.2022_00h00	2.501e-13	1.57563e-11	2.97219e-16	1.48609e-15	[6, 7, 8, 9, 10, 11]	Group4	10.4478	7	[EGR1, GATA3, JUN, NR3C1, RELA, STAT3, YY1]
GO:1902895	positive regulation of miRNA transcription	GO_BiologicalProcess-EBI-UniProt-GOA-ACAP-ARAP_25.05.2022_00h00	5.81336e-12	3.54615e-10	2.97219e-16	1.48609e-15	[6, 7, 8, 9, 10, 11, 12]	Group4	12.2449	6	[EGR1, GATA3, JUN, NR3C1, RELA, STAT3]
KEGG:04066	HIF-1 signaling pathway	KEGG_25.05.2022	6.24927e-08	2.93716e-06	1.09906e-21	6.59436e-21	[-1]	Group5	4.58716	5	[EP300, IFNG, NFKB1, RELA, STAT3]
KEGG:04630	JAK-STAT signaling pathway	KEGG_25.05.2022	1.38803e-10	8.18937e-09	1.09906e-21	6.59436e-21	[-1]	Group5	4.32099	7	[EP300, IFNG, STAT1, STAT3, STAT4, STAT5A, STAT5B]
KEGG:05321	Inflammatory bowel disease	KEGG_25.05.2022	3.58374e-18	2.47278e-16	1.09906e-21	6.59436e-21	[-1]	Group5	13.8462	9	[GATA3, IFNG, JUN, NFKB1, RELA, STAT1, STAT3, STAT4, TBX21]
GO:0002293	alpha-beta T cell differentiation involved in immune response	GO_BiologicalProcess-EBI-UniProt-GOA-ACAP-ARAP_25.05.2022_00h00	7.45764e-07	2.68475e-05	1.09906e-21	6.59436e-21	[7, 8, 9, 10, 11, 12, 13]	Group5	5.47945	4	[GATA3, IFNG, STAT3, TBX21]
GO:0043367	CD4-positive, alpha-beta T cell differentiation	GO_BiologicalProcess-EBI-UniProt-GOA-ACAP-ARAP_25.05.2022_00h00	1.73184e-06	5.02235e-05	1.09906e-21	6.59436e-21	[7, 8, 9, 10, 11, 12, 13]	Group5	4.44444	4	[GATA3, IFNG, STAT3, TBX21]
GO:0046637	regulation of alpha-beta T cell differentiation	GO_BiologicalProcess-EBI-UniProt-GOA-ACAP-ARAP_25.05.2022_00h00	5.23884e-05	5.23884e-05	1.09906e-21	6.59436e-21	[7, 8, 9, 10, 11, 12, 13]	Group5	4.05405	3	[GATA3, IFNG, TBX21]
GO:0002294	CD4-positive, alpha-beta T cell differentiation involved in immune response	GO_BiologicalProcess-EBI-UniProt-GOA-ACAP-ARAP_25.05.2022_00h00	7.0535e-07	2.6098e-05	1.09906e-21	6.59436e-21	[8, 9, 10, 11, 12, 13, 14]	Group5	5.55556	4	[GATA3, IFNG, STAT3, TBX21]
GO:0043370	regulation of CD4-positive, alpha-beta T cell differentiation	GO_BiologicalProcess-EBI-UniProt-GOA-ACAP-ARAP_25.05.2022_00h00	2.26599e-05	0.000226599	1.09906e-21	6.59436e-21	[8, 9, 10, 11, 12, 13, 14]	Group5	5.35714	3	[GATA3, IFNG, TBX21]
GO:0001221	transcription coregulator binding	GO_MolecularFunction-EBI-UniProt-GOA-ACAP-ARAP_25.05.2022_00h00	1.60843e-09	8.68552e-08	1.09906e-21	6.59436e-21	[4]	Group5	4.91803	6	[EP300, GATA1, GATA3, RELA, SP1, STAT1]
GO:0032623	interleukin-2 production	GO_BiologicalProcess-EBI-UniProt-GOA-ACAP-ARAP_25.05.2022_00h00	3.88876e-05	0.000233326	1.09906e-21	6.59436e-21	[3, 6]	Group5	4.47761	3	[GATA3, STAT5B, TBX21]
GO:0001223	transcription coactivator binding	GO_MolecularFunction-EBI-UniProt-GOA-ACAP-ARAP_25.05.2022_00h00	9.51472e-10	5.32825e-08	1.09906e-21	6.59436e-21	[5]	Group5	10.4167	5	[EP300, GATA1, GATA3, RELA, STAT1]
GO:0043388	positive regulation of DNA binding	GO_BiologicalProcess-EBI-UniProt-GOA-ACAP-ARAP_25.05.2022_00h00	2.9327e-05	0.000234616	1.09906e-21	6.59436e-21	[5]	Group5	4.91803	3	[EP300, GATA3, IFNG]
GO:0043470	regulation of carbohydrate catabolic process	GO_BiologicalProcess-EBI-UniProt-GOA-ACAP-ARAP_25.05.2022_00h00	2.51915e-05	0.000226723	1.09906e-21	6.59436e-21	[4, 5, 6]	Group5	5.17241	3	[EP300, IFNG, STAT3]
GO:2000677	regulation of transcription regulatory region DNA binding	GO_BiologicalProcess-EBI-UniProt-GOA-ACAP-ARAP_25.05.2022_00h00	2.19331e-07	8.77326e-06	1.09906e-21	6.59436e-21	[5]	Group5	7.40741	4	[EP300, GATA1, GATA3, IFNG]
GO:0032663	regulation of interleukin-2 production	GO_BiologicalProcess-EBI-UniProt-GOA-ACAP-ARAP_25.05.2022_00h00	3.88876e-05	0.000233326	1.09906e-21	6.59436e-21	[4, 5, 6, 7]	Group5	4.47761	3	[GATA3, STAT5B, TBX21]
GO:0050810	regulation of steroid biosynthetic process	GO_BiologicalProcess-EBI-UniProt-GOA-ACAP-ARAP_25.05.2022_00h00	9.24863e-07	3.05205e-05	1.09906e-21	6.59436e-21	[5, 6, 7]	Group5	5.19481	4	[EGR1, IFNG, NFKB1, NR3C1]
GO:2000679	positive regulation of transcription regulatory region DNA binding	GO_BiologicalProcess-EBI-UniProt-GOA-ACAP-ARAP_25.05.2022_00h00	1.91755e-06	5.36914e-05	1.09906e-21	6.59436e-21	[6]	Group5	12	3	[EP300, GATA3, IFNG]
GO:0002287	alpha-beta T cell activation involved in immune response	GO_BiologicalProcess-EBI-UniProt-GOA-ACAP-ARAP_25.05.2022_00h00	7.45764e-07	2.68475e-05	1.09906e-21	6.59436e-21	[6, 7]	Group5	5.47945	4	[GATA3, IFNG, STAT3, TBX21]
GO:0032731	positive regulation of interleukin-1 beta production	GO_BiologicalProcess-EBI-UniProt-GOA-ACAP-ARAP_25.05.2022_00h00	4.06566e-05	0.000203283	1.09906e-21	6.59436e-21	[5, 6, 7, 8, 9]	Group5	4.41176	3	[EGR1, IFNG, STAT3]
GO:0045058	T cell selection	GO_BiologicalProcess-EBI-UniProt-GOA-ACAP-ARAP_25.05.2022_00h00	1.91863e-05	0.000230236	1.09906e-21	6.59436e-21	[2, 6, 7, 8, 9, 10, 11, 12]	Group5	5.66038	3	[GATA3, STAT3, TBX21]
GO:1903578	regulation of ATP metabolic process	GO_BiologicalProcess-EBI-UniProt-GOA-ACAP-ARAP_25.05.2022_00h00	5.23884e-05	5.23884e-05	1.09906e-21	6.59436e-21	[6, 7, 8, 9, 10, 11]	Group5	4.05405	3	[EP300, IFNG, STAT3]
GO:0002292	T cell differentiation involved in immune response	GO_BiologicalProcess-EBI-UniProt-GOA-ACAP-ARAP_25.05.2022_00h00	1.13414e-06	3.62925e-05	1.09906e-21	6.59436e-21	[6, 7, 8, 9, 10, 11, 12]	Group5	4.93827	4	[GATA3, IFNG, STAT3, TBX21]
GO:0006110	regulation of glycolytic process	GO_BiologicalProcess-EBI-UniProt-GOA-ACAP-ARAP_25.05.2022_00h00	1.60834e-05	0.000209084	1.09906e-21	6.59436e-21	[5, 6, 7, 8, 9, 10, 11, 12, 13]	Group5	6	3	[EP300, IFNG, STAT3]
GO:0046632	alpha-beta T cell differentiation	GO_BiologicalProcess-EBI-UniProt-GOA-ACAP-ARAP_25.05.2022_00h00	1.05542e-07	4.53831e-06	1.09906e-21	6.59436e-21	[6, 7, 8, 9, 10, 11, 12]	Group5	4.13223	5	[GATA3, IFNG, IRF1, STAT3, TBX21]
KEGG:04066	HIF-1 signaling pathway	KEGG_25.05.2022	6.24927e-08	2.93716e-06	1.42629e-22	9.98401e-22	[-1]	Group6	4.58716	5	[EP300, IFNG, NFKB1, RELA, STAT3]
KEGG:04137	Mitophagy	KEGG_25.05.2022	4.82602e-05	9.65203e-05	1.42629e-22	9.98401e-22	[-1]	Group6	4.16667	3	[JUN, RELA, SP1]
KEGG:04380	Osteoclast differentiation	KEGG_25.05.2022	2.15039e-09	1.13971e-07	1.42629e-22	9.98401e-22	[-1]	Group6	4.6875	6	[CREB1, IFNG, JUN, NFKB1, RELA, STAT1]
KEGG:04625	C-type lectin receptor signaling pathway	KEGG_25.05.2022	4.93456e-08	2.41793e-06	1.42629e-22	9.98401e-22	[-1]	Group6	4.80769	5	[IRF1, JUN, NFKB1, RELA, STAT1]
KEGG:04630	JAK-STAT signaling pathway	KEGG_25.05.2022	1.38803e-10	8.18937e-09	1.42629e-22	9.98401e-22	[-1]	Group6	4.32099	7	[EP300, IFNG, STAT1, STAT3, STAT4, STAT5A, STAT5B]
KEGG:04657	IL-17 signaling pathway	KEGG_25.05.2022	2.0616e-06	5.56633e-05	1.42629e-22	9.98401e-22	[-1]	Group6	4.25532	4	[IFNG, JUN, NFKB1, RELA]
KEGG:04658	Th1 and Th2 cell differentiation	KEGG_25.05.2022	4.38908e-19	3.11625e-17	1.42629e-22	9.98401e-22	[-1]	Group6	10.8696	10	[GATA3, IFNG, JUN, NFKB1, RELA, STAT1, STAT4, STAT5A, STAT5B, TBX21]
KEGG:04659	Th17 cell differentiation	KEGG_25.05.2022	2.33994e-18	1.63796e-16	1.42629e-22	9.98401e-22	[-1]	Group6	9.25926	10	[GATA3, IFNG, JUN, NFKB1, RELA, STAT1, STAT3, STAT5A, STAT5B, TBX21]
KEGG:04668	TNF signaling pathway	KEGG_25.05.2022	7.16259e-08	3.29479e-06	1.42629e-22	9.98401e-22	[-1]	Group6	4.46429	5	[CREB1, IRF1, JUN, NFKB1, RELA]
KEGG:04917	Prolactin signaling pathway	KEGG_25.05.2022	3.44165e-13	2.13382e-11	1.42629e-22	9.98401e-22	[-1]	Group6	10	7	[IRF1, NFKB1, RELA, STAT1, STAT3, STAT5A, STAT5B]
KEGG:04920	Adipocytokine signaling pathway	KEGG_25.05.2022	4.24776e-05	0.000169911	1.42629e-22	9.98401e-22	[-1]	Group6	4.34783	3	[NFKB1, RELA, STAT3]
KEGG:04933	AGE-RAGE signaling pathway in diabetic complications	KEGG_25.05.2022	3.41519e-14	2.21987e-12	1.42629e-22	9.98401e-22	[-1]	Group6	8	8	[EGR1, JUN, NFKB1, RELA, STAT1, STAT3, STAT5A, STAT5B]
KEGG:04935	Growth hormone synthesis, secretion and action	KEGG_25.05.2022	1.38331e-09	7.60818e-08	1.42629e-22	9.98401e-22	[-1]	Group6	5.04202	6	[CREB1, EP300, STAT1, STAT3, STAT5A, STAT5B]
KEGG:05030	Cocaine addiction	KEGG_25.05.2022	1.47413e-07	6.19136e-06	1.42629e-22	9.98401e-22	[-1]	Group6	8.16327	4	[CREB1, JUN, NFKB1, RELA]
KEGG:05120	Epithelial cell signaling in Helicobacter pylori infection	KEGG_25.05.2022	4.43514e-05	0.000133054	1.42629e-22	9.98401e-22	[-1]	Group6	4.28571	3	[JUN, NFKB1, RELA]
KEGG:05133	Pertussis	KEGG_25.05.2022	8.77378e-07	2.98309e-05	1.42629e-22	9.98401e-22	[-1]	Group6	5.26316	4	[IRF1, JUN, NFKB1, RELA]
KEGG:05140	Leishmaniasis	KEGG_25.05.2022	1.07819e-08	5.49879e-07	1.42629e-22	9.98401e-22	[-1]	Group6	6.49351	5	[IFNG, JUN, NFKB1, RELA, STAT1]
KEGG:05145	Toxoplasmosis	KEGG_25.05.2022	7.16259e-08	3.29479e-06	1.42629e-22	9.98401e-22	[-1]	Group6	4.46429	5	[IFNG, NFKB1, RELA, STAT1, STAT3]
KEGG:05161	Hepatitis B	KEGG_25.05.2022	1.52361e-16	1.03606e-14	1.42629e-22	9.98401e-22	[-1]	Group6	6.17284	10	[CREB1, EP300, JUN, NFKB1, RELA, STAT1, STAT3, STAT4, STAT5A, STAT5B]
KEGG:05162	Measles	KEGG_25.05.2022	4.70971e-11	2.82583e-09	1.42629e-22	9.98401e-22	[-1]	Group6	5.03597	7	[JUN, NFKB1, RELA, STAT1, STAT3, STAT5A, STAT5B]
KEGG:05212	Pancreatic cancer	KEGG_25.05.2022	8.77378e-07	2.98309e-05	1.42629e-22	9.98401e-22	[-1]	Group6	5.26316	4	[NFKB1, RELA, STAT1, STAT3]
KEGG:05215	Prostate cancer	KEGG_25.05.2022	2.33791e-06	5.84477e-05	1.42629e-22	9.98401e-22	[-1]	Group6	4.12371	4	[CREB1, EP300, NFKB1, RELA]
KEGG:05220	Chronic myeloid leukemia	KEGG_25.05.2022	8.77378e-07	2.98309e-05	1.42629e-22	9.98401e-22	[-1]	Group6	5.26316	4	[NFKB1, RELA, STAT5A, STAT5B]
KEGG:05221	Acute myeloid leukemia	KEGG_25.05.2022	5.30322e-09	2.75767e-07	1.42629e-22	9.98401e-22	[-1]	Group6	7.46269	5	[NFKB1, RELA, STAT3, STAT5A, STAT5B]
KEGG:05223	Non-small cell lung cancer	KEGG_25.05.2022	4.82602e-05	9.65203e-05	1.42629e-22	9.98401e-22	[-1]	Group6	4.16667	3	[STAT3, STAT5A, STAT5B]
KEGG:05235	PD-L1 expression and PD-1 checkpoint pathway in cancer	KEGG_25.05.2022	2.35856e-10	1.36797e-08	1.42629e-22	9.98401e-22	[-1]	Group6	6.74157	6	[IFNG, JUN, NFKB1, RELA, STAT1, STAT3]
KEGG:05321	Inflammatory bowel disease	KEGG_25.05.2022	3.58374e-18	2.47278e-16	1.42629e-22	9.98401e-22	[-1]	Group6	13.8462	9	[GATA3, IFNG, JUN, NFKB1, RELA, STAT1, STAT3, STAT4, TBX21]
GO:0019083	viral transcription	GO_BiologicalProcess-EBI-UniProt-GOA-ACAP-ARAP_25.05.2022_00h00	1.91863e-05	0.000230236	1.42629e-22	9.98401e-22	[2, 3]	Group6	5.66038	3	[EP300, JUN, SP1]
GO:0035994	response to muscle stretch	GO_BiologicalProcess-EBI-UniProt-GOA-ACAP-ARAP_25.05.2022_00h00	3.03867e-06	6.68508e-05	1.42629e-22	9.98401e-22	[4]	Group6	10.3448	3	[JUN, NFKB1, RELA]
GO:0040014	regulation of multicellular organism growth	GO_BiologicalProcess-EBI-UniProt-GOA-ACAP-ARAP_25.05.2022_00h00	7.0535e-07	2.6098e-05	1.42629e-22	9.98401e-22	[3, 4, 5]	Group6	5.55556	4	[CREB1, STAT3, STAT5A, STAT5B]
GO:0043923	positive regulation by host of viral transcription	GO_BiologicalProcess-EBI-UniProt-GOA-ACAP-ARAP_25.05.2022_00h00	8.10958e-07	2.83835e-05	1.42629e-22	9.98401e-22	[3, 4, 5]	Group6	15.7895	3	[EP300, JUN, SP1]
GO:0090077	foam cell differentiation	GO_BiologicalProcess-EBI-UniProt-GOA-ACAP-ARAP_25.05.2022_00h00	9.46826e-06	0.00016096	1.42629e-22	9.98401e-22	[4]	Group6	7.14286	3	[EP300, NFKB1, STAT1]
GO:0032615	interleukin-12 production	GO_BiologicalProcess-EBI-UniProt-GOA-ACAP-ARAP_25.05.2022_00h00	4.66266e-07	1.77181e-05	1.42629e-22	9.98401e-22	[3, 6]	Group6	6.15385	4	[IFNG, IRF1, NFKB1, RELA]
GO:0000791	euchromatin	GO_CellularComponent-EBI-UniProt-GOA-ACAP-ARAP_25.05.2022_00h00	3.88876e-05	0.000233326	1.42629e-22	9.98401e-22	[3, 7]	Group6	4.47761	3	[CREB1, JUN, SP1]
GO:0010742	macrophage derived foam cell differentiation	GO_BiologicalProcess-EBI-UniProt-GOA-ACAP-ARAP_25.05.2022_00h00	8.79754e-06	0.000158356	1.42629e-22	9.98401e-22	[5]	Group6	7.31707	3	[EP300, NFKB1, STAT1]
GO:0043470	regulation of carbohydrate catabolic process	GO_BiologicalProcess-EBI-UniProt-GOA-ACAP-ARAP_25.05.2022_00h00	2.51915e-05	0.000226723	1.42629e-22	9.98401e-22	[4, 5, 6]	Group6	5.17241	3	[EP300, IFNG, STAT3]
GO:0070741	response to interleukin-6	GO_BiologicalProcess-EBI-UniProt-GOA-ACAP-ARAP_25.05.2022_00h00	6.97539e-06	0.000139508	1.42629e-22	9.98401e-22	[5]	Group6	7.89474	3	[NFKB1, RELA, STAT3]
GO:0007595	lactation	GO_BiologicalProcess-EBI-UniProt-GOA-ACAP-ARAP_25.05.2022_00h00	2.0302e-05	0.000223322	1.42629e-22	9.98401e-22	[5, 6]	Group6	5.55556	3	[CREB1, STAT5A, STAT5B]
GO:0032655	regulation of interleukin-12 production	GO_BiologicalProcess-EBI-UniProt-GOA-ACAP-ARAP_25.05.2022_00h00	4.66266e-07	1.77181e-05	1.42629e-22	9.98401e-22	[4, 5, 6, 7]	Group6	6.15385	4	[IFNG, IRF1, NFKB1, RELA]
GO:0042987	amyloid precursor protein catabolic process	GO_BiologicalProcess-EBI-UniProt-GOA-ACAP-ARAP_25.05.2022_00h00	2.9327e-05	0.000234616	1.42629e-22	9.98401e-22	[5, 6]	Group6	4.91803	3	[IFNG, RELA, SP1]
GO:0050435	amyloid-beta metabolic process	GO_BiologicalProcess-EBI-UniProt-GOA-ACAP-ARAP_25.05.2022_00h00	3.2318e-05	0.000226226	1.42629e-22	9.98401e-22	[5, 6]	Group6	4.7619	3	[IFNG, RELA, SP1]
GO:0032735	positive regulation of interleukin-12 production	GO_BiologicalProcess-EBI-UniProt-GOA-ACAP-ARAP_25.05.2022_00h00	1.09093e-05	0.000174548	1.42629e-22	9.98401e-22	[4, 5, 6, 7, 8]	Group6	6.81818	3	[IFNG, IRF1, RELA]
GO:0060416	response to growth hormone	GO_BiologicalProcess-EBI-UniProt-GOA-ACAP-ARAP_25.05.2022_00h00	7.55187e-06	0.000143486	1.42629e-22	9.98401e-22	[5, 6, 7]	Group6	7.69231	3	[STAT3, STAT5A, STAT5B]
GO:0071354	cellular response to interleukin-6	GO_BiologicalProcess-EBI-UniProt-GOA-ACAP-ARAP_25.05.2022_00h00	5.42212e-06	0.000113865	1.42629e-22	9.98401e-22	[6]	Group6	8.57143	3	[NFKB1, RELA, STAT3]
GO:1902991	regulation of amyloid precursor protein catabolic process	GO_BiologicalProcess-EBI-UniProt-GOA-ACAP-ARAP_25.05.2022_00h00	1.42108e-05	0.000213162	1.42629e-22	9.98401e-22	[5, 6, 7]	Group6	6.25	3	[IFNG, RELA, SP1]
GO:0034205	amyloid-beta formation	GO_BiologicalProcess-EBI-UniProt-GOA-ACAP-ARAP_25.05.2022_00h00	1.60834e-05	0.000209084	1.42629e-22	9.98401e-22	[6, 7]	Group6	6	3	[IFNG, RELA, SP1]
GO:1902003	regulation of amyloid-beta formation	GO_BiologicalProcess-EBI-UniProt-GOA-ACAP-ARAP_25.05.2022_00h00	9.46826e-06	0.00016096	1.42629e-22	9.98401e-22	[5, 6, 7, 8]	Group6	7.14286	3	[IFNG, RELA, SP1]
GO:1902993	positive regulation of amyloid precursor protein catabolic process	GO_BiologicalProcess-EBI-UniProt-GOA-ACAP-ARAP_25.05.2022_00h00	2.43553e-06	5.84526e-05	1.42629e-22	9.98401e-22	[5, 6, 7, 8]	Group6	11.1111	3	[IFNG, RELA, SP1]
GO:0001046	core promoter sequence-specific DNA binding	GO_MolecularFunction-EBI-UniProt-GOA-ACAP-ARAP_25.05.2022_00h00	1.73647e-07	7.11952e-06	1.42629e-22	9.98401e-22	[6, 8]	Group6	7.84314	4	[IFNG, NR3C1, RELA, STAT1]
GO:0045639	positive regulation of myeloid cell differentiation	GO_BiologicalProcess-EBI-UniProt-GOA-ACAP-ARAP_25.05.2022_00h00	6.85359e-10	3.90654e-08	1.42629e-22	9.98401e-22	[4, 5, 6, 7, 8, 9, 10]	Group6	5.66038	6	[CREB1, GATA1, IFNG, STAT1, STAT3, STAT5B]
GO:0060333	interferon-gamma-mediated signaling pathway	GO_BiologicalProcess-EBI-UniProt-GOA-ACAP-ARAP_25.05.2022_00h00	3.03867e-06	6.68508e-05	1.42629e-22	9.98401e-22	[5, 6, 7, 8, 9]	Group6	10.3448	3	[IFNG, IRF1, STAT1]
GO:0071378	cellular response to growth hormone stimulus	GO_BiologicalProcess-EBI-UniProt-GOA-ACAP-ARAP_25.05.2022_00h00	2.16629e-06	5.63235e-05	1.42629e-22	9.98401e-22	[6, 7, 8]	Group6	11.5385	3	[STAT3, STAT5A, STAT5B]
GO:1902004	positive regulation of amyloid-beta formation	GO_BiologicalProcess-EBI-UniProt-GOA-ACAP-ARAP_25.05.2022_00h00	1.28637e-06	3.98776e-05	1.42629e-22	9.98401e-22	[5, 6, 7, 8, 9]	Group6	13.6364	3	[IFNG, RELA, SP1]
GO:2000628	regulation of miRNA metabolic process	GO_BiologicalProcess-EBI-UniProt-GOA-ACAP-ARAP_25.05.2022_00h00	4.35388e-15	2.9171e-13	1.42629e-22	9.98401e-22	[5, 6, 7, 8, 9]	Group6	10.2564	8	[EGR1, GATA3, JUN, NFKB1, NR3C1, RELA, STAT3, YY1]
GO:0010586	miRNA metabolic process	GO_BiologicalProcess-EBI-UniProt-GOA-ACAP-ARAP_25.05.2022_00h00	1.71558e-14	1.13228e-12	1.42629e-22	9.98401e-22	[7, 8]	Group6	8.69565	8	[EGR1, GATA3, JUN, NFKB1, NR3C1, RELA, STAT3, YY1]
GO:0045646	regulation of erythrocyte differentiation	GO_BiologicalProcess-EBI-UniProt-GOA-ACAP-ARAP_25.05.2022_00h00	1.47413e-07	6.19136e-06	1.42629e-22	9.98401e-22	[5, 6, 7, 8, 9, 10]	Group6	8.16327	4	[GATA1, STAT1, STAT3, STAT5B]
GO:0060396	growth hormone receptor signaling pathway	GO_BiologicalProcess-EBI-UniProt-GOA-ACAP-ARAP_25.05.2022_00h00	2.16629e-06	5.63235e-05	1.42629e-22	9.98401e-22	[6, 7, 8, 9]	Group6	11.5385	3	[STAT3, STAT5A, STAT5B]
GO:2000630	positive regulation of miRNA metabolic process	GO_BiologicalProcess-EBI-UniProt-GOA-ACAP-ARAP_25.05.2022_00h00	5.87586e-14	3.76055e-12	1.42629e-22	9.98401e-22	[5, 6, 7, 8, 9, 10]	Group6	12.7273	7	[EGR1, GATA3, JUN, NFKB1, NR3C1, RELA, STAT3]
GO:0043620	regulation of DNA-templated transcription in response to stress	GO_BiologicalProcess-EBI-UniProt-GOA-ACAP-ARAP_25.05.2022_00h00	2.36383e-07	9.21894e-06	1.42629e-22	9.98401e-22	[4, 6, 7, 8, 9, 10, 11]	Group6	7.27273	4	[ATF3, EGR1, JUN, RELA]
GO:0045648	positive regulation of erythrocyte differentiation	GO_BiologicalProcess-EBI-UniProt-GOA-ACAP-ARAP_25.05.2022_00h00	3.67566e-08	1.83783e-06	1.42629e-22	9.98401e-22	[5, 6, 7, 8, 9, 10, 11]	Group6	11.4286	4	[GATA1, STAT1, STAT3, STAT5B]
GO:0060397	growth hormone receptor signaling pathway via JAK-STAT	GO_BiologicalProcess-EBI-UniProt-GOA-ACAP-ARAP_25.05.2022_00h00	1.01004e-07	4.44418e-06	1.42629e-22	9.98401e-22	[7, 8, 9, 10]	Group6	30	3	[STAT3, STAT5A, STAT5B]
GO:1903578	regulation of ATP metabolic process	GO_BiologicalProcess-EBI-UniProt-GOA-ACAP-ARAP_25.05.2022_00h00	5.23884e-05	5.23884e-05	1.42629e-22	9.98401e-22	[6, 7, 8, 9, 10, 11]	Group6	4.05405	3	[EP300, IFNG, STAT3]
GO:0006110	regulation of glycolytic process	GO_BiologicalProcess-EBI-UniProt-GOA-ACAP-ARAP_25.05.2022_00h00	1.60834e-05	0.000209084	1.42629e-22	9.98401e-22	[5, 6, 7, 8, 9, 10, 11, 12, 13]	Group6	6	3	[EP300, IFNG, STAT3]
GO:1901522	positive regulation of transcription from RNA polymerase II promoter involved in cellular response to chemical stimulus	GO_BiologicalProcess-EBI-UniProt-GOA-ACAP-ARAP_25.05.2022_00h00	3.03867e-06	6.68508e-05	1.42629e-22	9.98401e-22	[4, 8, 9, 10, 11, 12, 13]	Group6	10.3448	3	[EP300, JUN, RELA]
